# Supplementary material for: Characterization of discontinuous ventilation cycles in nymphal Ixodes scapularis
Source: PLoS One. 2026 Jun 24;21(6):e0350833. doi: 10.1371/journal.pone.0350833 (PMC13293453; doi:10.1371/journal.pone.0350833)
Supplement: S5 Data — (XLSX) [file pone.0350833.s005.xlsx]

## Sheet: Sheet1
Tick	Type	Event Start Point	Event End Point	Skewness (flag0)	Kurtosis (flag 0)	Pulse Area	Pulse Max	Pulse Length	log (Pulse Length)	Pulse std	Pulse mean	Pulse Variance	PeriodLength	nPeak	PulseArea(min)	CorrectedVCO2
19	Wild	139	182	0.18383	3.9586	0.94427	0.029572	43	-1.3665	0.008131	0.012176	6.6113e-05	139	1	0.0157378	3.21052e-07
19	Wild	449	486	-0.11421	5.3932	0.52299	0.031439	37	-1.4318	0.0075826	0.013628	5.7496e-05	267	2	0.0087165	1.77817e-07
19	Wild	854	905	0.45063	3.024	1.1922	0.02992	51	-1.2924	0.0087108	0.01229	7.5877e-05	368	3	0.01987	4.05348e-07
19	Wild	1028	1104	0.34472	2.1894	1.7303	0.047057	76	-1.1192	0.012413	0.020666	0.00015409	123	4	0.0288383	5.88302e-07
19	Wild	1233	1252	-0.43589	6.531	0.32208	0.029619	19	-1.7212	0.007733	0.010076	5.98e-05	129	5	0.005368	1.09507e-07
19	Wild	1318	1366	0.013366	2.9099	1.3044	0.03408	48	-1.3188	0.010524	0.015218	0.00011075	66	6	0.02174	4.43496e-07
19	Wild	1388	1532	-0.14441	2.6846	3.1941	0.045951	144	-0.84164	0.010758	0.021535	0.00011573	22	7	0.053235	1.08599e-06
19	Wild	1603	1697	0.44846	1.9095	3.2205	0.084168	94	-1.0269	0.024447	0.030393	0.00059766	71	8	0.053675	1.09497e-06
19	Wild	1762	1809	0.95375	4.3212	0.93078	0.034316	47	-1.3279	0.0083905	0.013334	7.04e-05	65	9	0.015513	3.16465e-07
19	Wild	1809	1884	-0.051131	2.1924	3.5193	0.090857	75	-1.1249	0.022954	0.042717	0.00052689	0	10	0.058655	1.19656e-06
19	Wild	2001	2045	-0.36821	2.3337	1.4306	0.043803	44	-1.3565	0.014234	0.0228	0.0002026	117	11	0.0238433	4.86404e-07
19	Wild	2063	2149	0.75913	2.717	2.6049	0.072773	86	-1.0655	0.017774	0.025543	0.00031591	18	12	0.043415	8.85666e-07
19	Wild	2205	2272	-0.1292	1.6847	4.0432	0.10579	67	-1.1739	0.031522	0.054243	0.00099361	56	13	0.0673867	1.37469e-06
19	Wild	2326	2406	0.13632	1.7019	3.5557	0.088995	80	-1.0969	0.027504	0.038442	0.00075649	54	14	0.0592617	1.20894e-06
19	Wild	2467	2527	-0.20768	1.9936	3.2207	0.085998	60	-1.2218	0.024886	0.045042	0.00061931	61	15	0.0536783	1.09504e-06
19	Wild	2544	2595	-0.13253	2.2072	2.3113	0.063505	51	-1.2924	0.020423	0.033204	0.00041709	17	16	0.0385217	7.85842e-07
19	Wild	2596	2680	0.23533	2.3258	2.6563	0.060034	84	-1.0757	0.015023	0.023227	0.0002257	1	17	0.0442717	9.03142e-07
19	Wild	2741	2805	0.11645	1.6458	3.4357	0.096717	64	-1.1938	0.030758	0.047143	0.00094607	61	18	0.0572617	1.16814e-06
19	Wild	2899	2971	0.081496	1.6023	4.5166	0.12942	72	-1.1427	0.039372	0.057147	0.0015502	94	19	0.0752767	1.53564e-06
19	Wild	3090	3149	-0.2197	1.6159	3.6881	0.10368	59	-1.2291	0.03385	0.05531	0.0011458	119	20	0.0614683	1.25395e-06
19	Wild	3304	3379	0.070394	1.6262	4.3024	0.12156	75	-1.1249	0.03776	0.055295	0.0014259	155	21	0.0717067	1.46282e-06
19	Wild	3470	3530	-0.17975	2.1116	2.4899	0.071799	60	-1.2218	0.020615	0.037461	0.00042497	91	22	0.0414983	8.46566e-07
19	Wild	3867	3936	0.24436	1.6025	3.9133	0.11315	69	-1.1612	0.035441	0.049299	0.0012561	337	23	0.0652217	1.33052e-06
19	Wild	4156	4236	-0.028558	1.5614	4.9082	0.11115	80	-1.0969	0.035594	0.055001	0.001267	220	24	0.0818033	1.66879e-06
19	Wild	4488	4578	0.15724	1.5587	5.8371	0.13343	90	-1.0458	0.045832	0.061999	0.0021006	252	25	0.097285	1.98461e-06
19	Wild	4876	4995	0.48665	1.6433	7.3194	0.14896	119	-0.92445	0.050354	0.055335	0.0025356	298	26	0.12199	2.4886e-06
19	Wild	5339	5426	0.098262	1.5817	7.1432	0.13935	87	-1.0605	0.045655	0.063485	0.0020843	344	27	0.119053	2.42869e-06
19	Wild	5780	5857	0.075472	1.5388	6.4952	0.15355	77	-1.1135	0.053353	0.07588	0.0028466	354	28	0.108253	2.20837e-06
19	Wild	6396	6475	-0.1095	1.7758	5.4964	0.1195	79	-1.1024	0.034212	0.06038	0.0011705	539	29	0.0916067	1.86878e-06
19	Wild	6870	6936	-0.028606	1.7005	5.1064	0.13728	66	-1.1805	0.043017	0.066139	0.0018504	395	30	0.0851067	1.73618e-06
19	Wild	7133	7213	0.11364	1.5992	6.2499	0.17073	80	-1.0969	0.053366	0.076096	0.0028479	197	31	0.104165	2.12497e-06
19	Wild	7601	7698	0.32332	1.5536	7.5521	0.18643	97	-1.0132	0.06497	0.076072	0.0042211	388	32	0.125868	2.56771e-06
19	Wild	7974	8055	-0.022508	1.5498	7.1204	0.15158	81	-1.0915	0.052029	0.074793	0.002707	276	33	0.118673	2.42094e-06
19	Wild	8336	8406	-0.059476	1.6603	5.9893	0.15909	70	-1.1549	0.049654	0.077101	0.0024655	281	34	0.0998217	2.03636e-06
19	Wild	8414	8533	0.31661	1.9768	7.7541	0.13972	119	-0.92445	0.041727	0.062183	0.0017412	8	35	0.129235	2.63639e-06
19	Wild	8609	8678	0.026122	1.5792	7.1515	0.19011	69	-1.1612	0.062104	0.090885	0.0038568	76	36	0.119192	2.43151e-06
19	Wild	8696	8754	-0.052821	1.6132	4.2144	0.13562	58	-1.2366	0.042437	0.062671	0.0018009	18	37	0.07024	1.4329e-06
19	Wild	8773	8824	-0.21082	1.7331	3.6591	0.12016	51	-1.2924	0.038572	0.06797	0.0014878	19	38	0.060985	1.24409e-06
19	Wild	8865	8932	0.15411	1.4979	3.3615	0.097461	67	-1.1739	0.034141	0.042732	0.0011656	41	39	0.056025	1.14291e-06
19	Wild	9004	9086	0.083419	1.4523	8.4536	0.21809	82	-1.0862	0.076244	0.099583	0.0058131	72	40	0.140893	2.87422e-06
19	Wild	9286	9366	0.024181	1.5762	10.1559	0.22793	80	-1.0969	0.078355	0.11347	0.0061394	200	41	0.169265	3.45301e-06
19	Wild	9597	9681	0.11208	1.4859	7.6769	0.1919	84	-1.0757	0.063952	0.085991	0.0040899	231	42	0.127948	2.61015e-06
19	Wild	10446	10524	-0.13752	1.5488	7.2122	0.15858	78	-1.1079	0.054772	0.085094	0.003	765	43	0.120203	2.45215e-06
19	Wild	11083	11158	-0.095905	1.5603	8.4598	0.19381	75	-1.1249	0.065697	0.1029	0.0043161	559	44	0.140997	2.87633e-06
19	Wild	11643	11717	-0.054671	1.5361	7.0409	0.18148	74	-1.1308	0.061844	0.092674	0.0038246	485	45	0.117348	2.39391e-06
19	Wild	12269	12345	0.027818	1.5836	8.1047	0.20703	76	-1.1192	0.069401	0.098476	0.0048165	552	46	0.135078	2.7556e-06
19	Wild	12905	12986	0.056364	1.513	9.108	0.2142	81	-1.0915	0.073247	0.10086	0.0053651	560	47	0.1518	3.09672e-06
19	Wild	14007	14078	-0.019503	1.5018	9.4209	0.25156	71	-1.1487	0.089257	0.12675	0.0079668	1021	48	0.157015	3.20311e-06
19	Wild	14439	14518	0.065379	1.5082	10.3151	0.25362	79	-1.1024	0.088156	0.11936	0.0077715	361	49	0.171918	3.50713e-06
19	Wild	14681	14756	-0.037087	1.5507	8.065	0.19418	75	-1.1249	0.06672	0.09577	0.0044515	163	50	0.134417	2.7421e-06
19	Wild	14803	14872	0.094003	1.6104	5.6619	0.15427	69	-1.1612	0.051294	0.068808	0.0026311	47	51	0.094365	1.92505e-06
19	Wild	14944	15016	-0.1212	1.5234	5.5663	0.13746	72	-1.1427	0.048213	0.071139	0.0023245	72	52	0.0927717	1.89254e-06
19	Wild	15158	15225	0.0073325	1.5595	5.4302	0.13817	67	-1.1739	0.047732	0.066351	0.0022783	142	53	0.0905033	1.84627e-06
19	Wild	15358	15418	-0.013376	1.7254	3.2796	0.11084	60	-1.2218	0.031035	0.053736	0.00096318	133	54	0.05466	1.11506e-06
19	Wild	15620	15690	0.09206	1.5068	5.0956	0.13365	70	-1.1549	0.044539	0.062396	0.0019837	202	55	0.0849267	1.7325e-06
19	Wild	15832	15901	0.14401	1.6198	4.6523	0.13456	69	-1.1612	0.043115	0.062396	0.0018589	142	56	0.0775383	1.58178e-06
19	Wild	16056	16142	0.41495	1.6169	5.0438	0.13307	86	-1.0655	0.045001	0.051419	0.0020251	155	57	0.0840633	1.71489e-06
19	Wild	16278	16353	0.15576	1.638	5.2329	0.13562	75	-1.1249	0.045671	0.062213	0.0020859	136	58	0.087215	1.77919e-06
19	Wild	16515	16591	0.13858	1.5706	5.9753	0.15308	76	-1.1192	0.050438	0.067138	0.002544	162	59	0.0995883	2.0316e-06
19	Wild	16765	16823	-0.27815	1.8928	4.2379	0.12457	58	-1.2366	0.035338	0.065596	0.0012488	174	60	0.0706317	1.44089e-06
19	Wild	16963	17040	0.25026	1.6168	4.0083	0.13438	77	-1.1135	0.041337	0.049985	0.0017088	140	61	0.066805	1.36282e-06
19	Wild	17156	17218	-0.07054	1.5233	3.921	0.11596	62	-1.2076	0.039353	0.060951	0.0015487	116	62	0.06535	1.33314e-06
19	Wild	17395	17464	-0.032928	1.4961	4.7506	0.13045	69	-1.1612	0.041991	0.0644	0.0017633	177	63	0.0791767	1.6152e-06
19	Wild	17676	17756	0.27484	1.4985	4.7302	0.13345	80	-1.0969	0.046531	0.057775	0.0021651	212	64	0.0788367	1.60827e-06
19	Wild	17910	17975	-0.018341	1.6398	5.2016	0.14769	65	-1.1871	0.046985	0.077461	0.0022076	154	65	0.0866933	1.76854e-06
19	Wild	18086	18165	0.01511	1.5911	6.1588	0.13628	79	-1.1024	0.046016	0.066128	0.0021175	111	66	0.102647	2.09399e-06
19	Wild	18385	18449	-0.15063	1.7314	5.2574	0.14583	64	-1.1938	0.045757	0.07996	0.0020937	220	67	0.0876233	1.78752e-06
19	Wild	18623	18696	0.071191	1.5615	5.9534	0.14978	73	-1.1367	0.047652	0.069103	0.0022707	174	68	0.0992233	2.02416e-06
19	Wild	18922	19004	0.13399	1.5544	6.5996	0.15468	82	-1.0862	0.053069	0.069785	0.0028163	226	69	0.109993	2.24386e-06
19	Wild	19155	19232	0.12371	1.5622	6.3213	0.15737	77	-1.1135	0.05371	0.072834	0.0028848	151	70	0.105355	2.14924e-06
19	Wild	19270	19328	-0.27262	1.763	3.3962	0.10092	58	-1.2366	0.032677	0.057192	0.0010678	38	71	0.0566033	1.15471e-06
19	Wild	19464	19535	-0.082302	1.575	5.6066	0.15349	71	-1.1487	0.048327	0.073195	0.0023355	136	72	0.0934433	1.90624e-06
19	Wild	19713	19785	-0.011742	1.6532	5.7099	0.1552	72	-1.1427	0.050725	0.074975	0.0025731	178	73	0.095165	1.94137e-06
19	Wild	19977	20040	-0.061308	1.7158	5.1031	0.13996	63	-1.2007	0.045047	0.070683	0.0020292	192	74	0.0850517	1.73505e-06
19	Wild	20278	20342	-0.0055059	1.6843	5.3667	0.17272	64	-1.1938	0.052088	0.081823	0.0027132	238	75	0.089445	1.82468e-06
19	Wild	20497	20561	-0.10645	1.6581	4.8266	0.14073	64	-1.1938	0.045875	0.071381	0.0021046	155	76	0.0804433	1.64104e-06
19	Wild	20703	20767	-0.044229	1.6872	4.5137	0.13311	64	-1.1938	0.041218	0.06364	0.0016989	142	77	0.0752283	1.53466e-06
19	Wild	20994	21068	0.099218	1.6286	6.1679	0.17513	74	-1.1308	0.052972	0.077146	0.002806	227	78	0.102798	2.09709e-06
19	Wild	21210	21275	0.04865	1.5924	4.0645	0.13564	65	-1.1871	0.040811	0.061019	0.0016655	142	79	0.0677417	1.38193e-06
19	Wild	21453	21518	-0.10564	1.673	5.0978	0.15655	65	-1.1871	0.047638	0.076805	0.0022694	178	80	0.0849633	1.73325e-06
19	Wild	21716	21788	0.11677	1.5757	5.7742	0.15496	72	-1.1427	0.048908	0.070463	0.002392	198	81	0.0962367	1.96323e-06
19	Wild	22001	22077	0.066406	1.5026	5.8902	0.13564	76	-1.1192	0.046752	0.067508	0.0021858	213	82	0.09817	2.00267e-06
19	Wild	22232	22299	0.028207	1.5612	4.6501	0.13606	67	-1.1739	0.043227	0.064676	0.0018686	155	83	0.0775017	1.58103e-06
19	Wild	22510	22577	0.00083861	1.597	5.7148	0.15699	67	-1.1739	0.052183	0.078637	0.0027231	211	84	0.0952467	1.94303e-06
19	Wild	22744	22816	-0.028853	1.6698	6.0696	0.15541	72	-1.1427	0.046931	0.071479	0.0022025	167	85	0.10116	2.06366e-06
19	Wild	22995	23061	-0.094391	1.6616	5.4636	0.13944	66	-1.1805	0.045522	0.070751	0.0020722	179	86	0.09106	1.85762e-06
19	Wild	23266	23338	0.059042	1.5623	6.1079	0.15739	72	-1.1427	0.053256	0.076603	0.0028362	205	87	0.101798	2.07669e-06
19	Wild	23506	23573	-0.093428	1.6198	5.3653	0.15188	67	-1.1739	0.048044	0.076204	0.0023082	168	88	0.0894217	1.8242e-06
19	Wild	23766	23838	-0.017553	1.5768	6.3013	0.15904	72	-1.1427	0.052644	0.082994	0.0027714	193	89	0.105022	2.14244e-06
19	Wild	23945	24005	-0.025777	1.7638	3.586	0.10462	60	-1.2218	0.032998	0.055872	0.0010888	107	90	0.0597667	1.21924e-06
19	Wild	24126	24193	-0.049893	1.6325	5.829	0.15925	67	-1.1739	0.052535	0.08007	0.0027599	121	91	0.09715	1.98186e-06
19	Wild	24337	24419	0.17906	1.6362	5.6241	0.1559	82	-1.0862	0.050421	0.067538	0.0025423	144	92	0.093735	1.91219e-06
19	Wild	24611	24685	0.10423	1.6052	5.8	0.15757	74	-1.1308	0.051206	0.072508	0.002622	192	93	0.0966667	1.972e-06
19	Wild	24801	24879	0.019597	1.5321	7.1505	0.1833	78	-1.1079	0.0602	0.089856	0.003624	116	94	0.119175	2.43117e-06
19	Wild	24990	25086	0.46648	1.6491	6.7886	0.16166	96	-1.0177	0.054311	0.061468	0.0029496	111	95	0.113143	2.30812e-06
19	Wild	25183	25279	0.21623	1.5499	8.315	0.16757	96	-1.0177	0.055056	0.072267	0.0030312	97	96	0.138583	2.8271e-06
19	Wild	25378	25466	0.27461	1.5841	6.9623	0.15368	88	-1.0555	0.052427	0.06721	0.0027486	99	97	0.116038	2.36718e-06
19	Wild	25616	25694	0.0070254	1.4773	6.6416	0.16851	78	-1.1079	0.056301	0.080846	0.0031698	150	98	0.110693	2.25814e-06
19	Wild	25834	25921	0.17062	1.5589	7.3609	0.16941	87	-1.0605	0.053346	0.072863	0.0028458	140	99	0.122682	2.50271e-06
19	Wild	26025	26123	0.45496	1.672	8.1493	0.21027	98	-1.0088	0.072736	0.080702	0.0052905	104	100	0.135822	2.77076e-06
19	Wild	26194	26263	-0.031424	1.5857	4.4332	0.11535	69	-1.1612	0.038518	0.058185	0.0014836	71	101	0.0738867	1.50729e-06
19	Wild	26338	26410	0.15905	1.6119	4.668	0.12669	72	-1.1427	0.038936	0.054262	0.001516	75	102	0.0778	1.58712e-06
19	Wild	26515	26582	-0.097412	1.6656	4.92	0.13325	67	-1.1739	0.039754	0.065446	0.0015804	105	103	0.082	1.6728e-06
19	Wild	26658	26732	0.1322	1.6069	4.5718	0.12131	74	-1.1308	0.036294	0.054103	0.0013172	76	104	0.0761967	1.55441e-06
19	Wild	26827	26894	0.12827	1.6555	4.6109	0.13857	67	-1.1739	0.04125	0.062001	0.0017016	95	105	0.0768483	1.56771e-06
19	Wild	26963	27033	-0.027521	1.6646	4.9139	0.13459	70	-1.1549	0.039918	0.063281	0.0015935	69	106	0.0818983	1.67073e-06
19	Wild	27152	27212	-0.10855	1.8739	4.1661	0.11541	60	-1.2218	0.035038	0.058264	0.0012277	119	107	0.069435	1.41647e-06
19	Wild	27303	27366	-0.11893	1.6788	4.1197	0.11647	63	-1.2007	0.036426	0.059733	0.0013269	91	108	0.0686617	1.4007e-06
19	Wild	27461	27517	-0.1973	1.6437	3.8357	0.10125	56	-1.2518	0.033929	0.055855	0.0011512	95	109	0.0639283	1.30414e-06
19	Wild	27528	27585	0.0078158	1.7546	2.7018	0.089375	57	-1.2441	0.028895	0.045834	0.00083492	11	110	0.04503	9.18612e-07
19	Wild	27586	27605	0.4653	3.9238	0.20366	0.029568	19	-1.7212	0.0086324	0.0090738	7.4518e-05	1	111	0.00339433	6.92444e-08
19	Wild	27626	27698	0.28205	1.7037	1.9219	0.053597	72	-1.1427	0.016249	0.022679	0.00026402	21	112	0.0320317	6.53446e-07
19	Wild	27735	27878	0.51732	2.2372	6.9981	0.10482	143	-0.84466	0.02677	0.041518	0.00071663	37	113	0.116635	2.37935e-06
19	Wild	27893	28035	0.31998	2.7772	3.9202	0.070008	142	-0.84771	0.014943	0.026557	0.0002233	15	114	0.0653367	1.33287e-06
19	Wild	28109	28183	0.26923	1.5925	4.5855	0.12944	74	-1.1308	0.04208	0.05593	0.0017708	74	115	0.076425	1.55907e-06
19	Wild	28256	28344	0.3423	1.5992	6.4901	0.15799	88	-1.0555	0.052246	0.066273	0.0027297	73	116	0.108168	2.20663e-06
19	Wild	28449	28528	0.094189	1.5159	6.2078	0.15143	79	-1.1024	0.050309	0.07127	0.002531	105	117	0.103463	2.11065e-06
19	Wild	28642	28718	-0.05083	1.6581	6.4795	0.15071	76	-1.1192	0.047915	0.077415	0.0022959	114	118	0.107992	2.20303e-06
19	Wild	28916	28987	-0.061807	1.7139	6.2738	0.15288	71	-1.1487	0.048327	0.079328	0.0023355	198	119	0.104563	2.13309e-06
19	Wild	29137	29226	-0.0057365	1.489	7.6929	0.15999	89	-1.0506	0.053644	0.080425	0.0028777	150	120	0.128215	2.61559e-06
19	Wild	29399	29480	-0.071366	1.5742	6.7235	0.15492	81	-1.0915	0.048753	0.076943	0.0023769	173	121	0.112058	2.28599e-06
19	Wild	29684	29763	-0.024527	1.5463	6.0573	0.15421	79	-1.1024	0.047183	0.072046	0.0022262	204	122	0.100955	2.05948e-06
19	Wild	29929	30006	-0.14015	1.6644	6.3102	0.14044	77	-1.1135	0.043294	0.071833	0.0018744	166	123	0.10517	2.14547e-06
19	Wild	30158	30249	0.14207	1.546	7.5708	0.1537	91	-1.041	0.052991	0.072474	0.002808	152	124	0.12618	2.57407e-06
19	Wild	30510	30596	0.067924	1.536	7.7303	0.17645	86	-1.0655	0.058552	0.08468	0.0034284	261	125	0.128838	2.6283e-06
19	Wild	30758	30840	0.036124	1.5194	6.9843	0.15888	82	-1.0862	0.051758	0.078294	0.0026789	162	126	0.116405	2.37466e-06
19	Wild	30948	31010	0.14987	1.9354	3.5782	0.10553	62	-1.2076	0.031651	0.053685	0.0010018	108	127	0.0596367	1.21659e-06
19	Wild	31194	31265	-0.30178	1.9031	4.8729	0.11954	71	-1.1487	0.034535	0.063421	0.0011927	184	128	0.081215	1.65679e-06
19	Wild	31455	31537	0.10854	1.5051	5.2478	0.1409	82	-1.0862	0.043529	0.062034	0.0018948	190	129	0.0874633	1.78425e-06
19	Wild	31724	31805	-0.083543	1.6141	5.8949	0.14395	81	-1.0915	0.043468	0.066011	0.0018895	187	130	0.0982483	2.00427e-06
19	Wild	32001	32070	-0.11272	1.6565	5.3426	0.14056	69	-1.1612	0.041845	0.071656	0.001751	196	131	0.0890433	1.81648e-06
19	Wild	32236	32306	-0.094399	1.5997	5.344	0.13465	70	-1.1549	0.041132	0.066957	0.0016918	166	132	0.0890667	1.81696e-06
19	Wild	32518	32593	0.067253	1.5533	5.9311	0.13642	75	-1.1249	0.047336	0.069045	0.0022407	212	133	0.0988517	2.01657e-06
19	Wild	32693	32769	0.10776	1.668	5.1189	0.1214	76	-1.1192	0.040064	0.059099	0.0016051	100	134	0.085315	1.74043e-06
19	Wild	32870	32941	-0.0026663	1.7142	4.2582	0.10847	71	-1.1487	0.033759	0.057348	0.0011397	101	135	0.07097	1.44779e-06
19	Wild	33101	33171	-0.0044799	1.6473	4.7367	0.11805	70	-1.1549	0.035296	0.059484	0.0012458	160	136	0.078945	1.61048e-06
19	Wild	33334	33412	0.091907	1.5494	5.1911	0.12016	78	-1.1079	0.040247	0.059045	0.0016198	163	137	0.0865183	1.76497e-06
19	Wild	33557	33635	-0.026295	1.5348	5.8451	0.13571	78	-1.1079	0.041823	0.067059	0.0017491	145	138	0.0974183	1.98733e-06
19	Wild	33742	33817	0.010871	1.5697	4.3596	0.11911	75	-1.1249	0.036041	0.053096	0.0012989	107	139	0.07266	1.48226e-06
19	Wild	33982	34065	0.13238	1.5577	5.66	0.13303	83	-1.0809	0.042115	0.061162	0.0017737	165	140	0.0943333	1.9244e-06
19	Wild	34199	34267	-0.15515	1.8331	4.609	0.12102	68	-1.1675	0.033416	0.064633	0.0011166	134	141	0.0768167	1.56706e-06
19	Wild	34434	34516	0.015893	1.6165	5.4515	0.12996	82	-1.0862	0.041883	0.06213	0.0017542	167	142	0.0908583	1.85351e-06
19	Wild	34661	34738	0.0097966	1.5683	5.1514	0.11718	77	-1.1135	0.036365	0.05373	0.0013224	145	143	0.0858567	1.75148e-06
19	Wild	34780	34843	0.088917	1.7559	3.374	0.10497	63	-1.2007	0.032673	0.049305	0.0010676	42	144	0.0562333	1.14716e-06
19	Wild	34859	34918	-0.74719	3.0346	1.9493	0.05747	59	-1.2291	0.013902	0.030005	0.00019326	16	145	0.0324883	6.62762e-07
19	Wild	34974	35012	-0.2394	2.5282	0.75721	0.037907	38	-1.4202	0.0099788	0.018882	9.9577e-05	56	146	0.0126202	2.57451e-07
19	Wild	35038	35158	-0.20536	2.6861	4.746	0.060557	120	-0.92082	0.015634	0.032075	0.00024442	26	147	0.0791	1.61364e-06
19	Wild	35158	35209	-0.10826	3.0924	1.3454	0.04743	51	-1.2924	0.011576	0.018693	0.00013401	0	148	0.0224233	4.57436e-07
19	Wild	35268	35307	-0.31454	2.223	1.561	0.070619	39	-1.4089	0.020235	0.037998	0.00040945	59	149	0.0260167	5.3074e-07
19	Wild	35325	35362	-0.36083	2.1063	1.3043	0.049827	37	-1.4318	0.016311	0.02678	0.00026606	18	150	0.0217383	4.43462e-07
19	Wild	35401	35449	0.1685	1.8615	1.7302	0.066367	48	-1.3188	0.020902	0.030383	0.0004369	39	151	0.0288367	5.88268e-07
19	Wild	35484	35513	-0.75255	3.6144	0.73043	0.036964	29	-1.5376	0.010286	0.022247	0.0001058	35	152	0.0121738	2.48346e-07
19	Wild	35513	35575	0.02027	3.6188	1.2895	0.036232	62	-1.2076	0.0081509	0.019569	6.6438e-05	0	153	0.0214917	4.3843e-07
19	Wild	35595	35630	-0.79399	3.3572	0.8463	0.03262	35	-1.4559	0.0095714	0.015163	9.1612e-05	20	154	0.014105	2.87742e-07
19	Wild	35681	35717	-0.64363	2.5737	1.1348	0.050658	36	-1.4437	0.014701	0.029575	0.00021611	51	155	0.0189133	3.85832e-07
19	Wild	35774	35827	-0.40823	1.8432	2.314	0.061168	53	-1.2757	0.020422	0.03415	0.00041706	57	156	0.0385667	7.8676e-07
19	Wild	35924	36007	0.12887	1.5992	5.1945	0.13151	83	-1.0809	0.040352	0.056529	0.0016283	97	157	0.086575	1.76613e-06
19	Wild	36103	36189	0.162	1.5431	5.9626	0.12943	86	-1.0655	0.042272	0.055092	0.001787	96	158	0.0993767	2.02728e-06
19	Wild	36293	36374	0.037658	1.6228	5.1367	0.12947	81	-1.0915	0.04001	0.060498	0.0016008	104	159	0.0856117	1.74648e-06
19	Wild	36551	36635	-0.070727	1.5305	6.0318	0.1327	84	-1.0757	0.044169	0.069662	0.0019509	177	160	0.10053	2.05081e-06
19	Wild	36808	36909	0.24294	1.5788	6.4237	0.14706	101	-0.99568	0.047758	0.061704	0.0022808	173	161	0.107062	2.18406e-06
19	Wild	37128	37210	0.035955	1.5946	7.1158	0.17077	82	-1.0862	0.055027	0.08102	0.0030279	219	162	0.118597	2.41937e-06
19	Wild	37427	37535	0.30082	1.5925	7.2806	0.16354	108	-0.96658	0.054112	0.066683	0.0029281	217	163	0.121343	2.4754e-06
19	Wild	37773	37866	-0.17717	1.5573	7.5225	0.15177	93	-1.0315	0.048776	0.077032	0.0023791	238	164	0.125375	2.55765e-06
19	Wild	38095	38183	0.20906	1.6202	6.7398	0.14842	88	-1.0555	0.051296	0.067614	0.0026312	229	165	0.11233	2.29153e-06
19	Wild	38349	38431	-0.15251	1.656	6.9252	0.15051	82	-1.0862	0.047923	0.076413	0.0022966	166	166	0.11542	2.35457e-06
19	Wild	38705	38778	-0.20113	1.6667	5.5641	0.13724	73	-1.1367	0.041033	0.073268	0.0016837	274	167	0.092735	1.89179e-06
19	Wild	39027	39130	0.11362	1.5555	7.6133	0.12734	103	-0.98716	0.043241	0.059969	0.0018698	249	168	0.126888	2.58852e-06
19	Wild	39331	39425	0.10226	1.543	6.9717	0.14477	94	-1.0269	0.047858	0.066113	0.0022904	201	169	0.116195	2.37038e-06
19	Wild	39724	39816	0.05175	1.5866	8.9462	0.17082	92	-1.0362	0.056567	0.080889	0.0031999	299	170	0.149103	3.04171e-06
19	Wild	40068	40159	-0.0023194	1.594	7.0757	0.15092	91	-1.041	0.048483	0.076824	0.0023506	252	171	0.117928	2.40574e-06
19	Wild	40382	40462	-0.046719	1.7039	5.3839	0.13781	80	-1.0969	0.038795	0.065931	0.0015051	223	172	0.0897317	1.83053e-06
19	Wild	40728	40820	0.049856	1.5933	7.6749	0.16394	92	-1.0362	0.051141	0.074714	0.0026154	266	173	0.127915	2.60947e-06
19	Wild	41062	41162	0.21856	1.5977	8.8109	0.16812	100	-1	0.056957	0.071503	0.0032441	242	174	0.146848	2.99571e-06
19	Wild	41436	41533	0.24103	1.5206	7.6895	0.17227	97	-1.0132	0.058051	0.070144	0.00337	274	175	0.128158	2.61443e-06
19	Wild	41798	41879	0.088085	1.6081	7.5236	0.16671	81	-1.0915	0.053772	0.077443	0.0028914	265	176	0.125393	2.55802e-06
19	Wild	42154	42247	0.088791	1.5793	7.4834	0.14874	93	-1.0315	0.049661	0.071189	0.0024662	275	177	0.124723	2.54436e-06
19	Wild	42539	42616	-0.12698	1.6847	7.0386	0.16286	77	-1.1135	0.050816	0.084042	0.0025823	292	178	0.11731	2.39312e-06
19	Wild	42927	43021	0.20014	1.5402	7.7713	0.1703	94	-1.0269	0.059794	0.077574	0.0035753	311	179	0.129522	2.64224e-06
19	Wild	43168	43263	0.063419	1.5839	6.5742	0.12642	95	-1.0223	0.040335	0.059028	0.0016269	147	180	0.10957	2.23523e-06
19	Wild	43640	43734	0.2162	1.5425	7.232	0.16833	94	-1.0269	0.056138	0.072615	0.0031514	377	181	0.120533	2.45888e-06
19	Wild	43943	44032	0.11457	1.6053	6.9531	0.14915	89	-1.0506	0.049161	0.066725	0.0024168	209	182	0.115885	2.36405e-06
19	Wild	44285	44382	0.18231	1.5459	6.4992	0.13961	97	-1.0132	0.046818	0.061942	0.0021919	253	183	0.10832	2.20973e-06
19	Wild	44595	44668	-0.010204	1.6315	5.4485	0.1306	73	-1.1367	0.041301	0.064283	0.0017057	213	184	0.0908083	1.85249e-06
19	Wild	44972	45059	0.017039	1.6069	7.5392	0.14949	87	-1.0605	0.047401	0.073115	0.0022468	304	185	0.125653	2.56333e-06
19	Wild	45388	45478	0.055093	1.6802	8.245	0.15648	90	-1.0458	0.050692	0.07947	0.0025697	329	186	0.137417	2.8033e-06
19	Wild	46525	46624	0.076331	1.5415	15.5604	0.32041	99	-1.0044	0.1053	0.15149	0.011089	1047	187	0.25934	5.29054e-06
19	Wild	46908	46995	0.081788	1.5225	7.3569	0.17628	87	-1.0605	0.05688	0.080808	0.0032354	284	188	0.122615	2.50135e-06
19	Wild	47064	47139	0.11688	1.7447	4.6936	0.11674	75	-1.1249	0.036661	0.052135	0.001344	69	189	0.0782267	1.59582e-06
19	Wild	47176	47239	-0.080472	1.6448	3.0589	0.088797	63	-1.2007	0.026681	0.042235	0.00071188	37	190	0.0509817	1.04003e-06
19	Wild	47413	47492	-0.051817	1.6476	6.0368	0.13839	79	-1.1024	0.043781	0.073555	0.0019167	174	191	0.100613	2.05251e-06
19	Wild	47742	47820	0.026876	1.5764	6.6102	0.15875	78	-1.1079	0.050619	0.079503	0.0025623	250	192	0.11017	2.24747e-06
19	Wild	48081	48172	-0.05293	1.5807	7.6532	0.14428	91	-1.041	0.047685	0.074933	0.0022738	261	193	0.127553	2.60209e-06
19	Wild	48414	48481	-0.12451	1.6891	5.0489	0.13687	67	-1.1739	0.040753	0.073285	0.0016608	242	194	0.0841483	1.71663e-06
19	Wild	48730	48811	-0.13204	1.6664	7.8332	0.18012	81	-1.0915	0.055487	0.094654	0.0030789	249	195	0.130553	2.66329e-06
19	Wild	49087	49188	0.017835	1.6509	8.1634	0.15416	101	-0.99568	0.048394	0.077785	0.002342	276	196	0.136057	2.77556e-06
19	Wild	49521	49609	-0.055857	1.5825	7.1458	0.15468	88	-1.0555	0.050131	0.079655	0.0025131	333	197	0.119097	2.42957e-06
19	Wild	49894	49986	-0.010199	1.645	8.187	0.17055	92	-1.0362	0.052728	0.082164	0.0027803	285	198	0.13645	2.78358e-06
19	Wild	50273	50357	-0.049061	1.7797	7.0265	0.1518	84	-1.0757	0.046524	0.076674	0.0021645	287	199	0.117108	2.38901e-06
19	Wild	50678	50765	-0.041548	1.593	8.0813	0.17097	87	-1.0605	0.053518	0.086309	0.0028641	321	200	0.134688	2.74764e-06
19	Wild	51086	51180	-0.028839	1.6259	7.5153	0.1562	94	-1.0269	0.050453	0.076472	0.0025455	321	201	0.125255	2.5552e-06
19	Wild	51449	51533	-0.013263	1.5444	6.7924	0.154	84	-1.0757	0.052032	0.078234	0.0027073	269	202	0.113207	2.30942e-06
19	Wild	51825	51919	-0.047612	1.7545	7.0022	0.14915	94	-1.0269	0.043692	0.068458	0.001909	292	203	0.116703	2.38075e-06
19	Wild	52247	52327	0.031385	1.5118	6.6183	0.1568	80	-1.0969	0.052934	0.079009	0.002802	328	204	0.110305	2.25022e-06
19	Wild	52639	52732	-0.01515	1.7515	7.9118	0.16371	93	-1.0315	0.052183	0.081669	0.002723	312	205	0.131863	2.69001e-06
19	Wild	53048	53143	0.22747	1.6199	7.8994	0.16882	95	-1.0223	0.054068	0.074259	0.0029234	316	206	0.131657	2.6858e-06
19	Wild	53463	53555	0.075006	1.5992	7.4275	0.16865	92	-1.0362	0.055995	0.079197	0.0031354	320	207	0.123792	2.52535e-06
19	Wild	53793	53874	-0.019429	1.6333	5.8881	0.13488	81	-1.0915	0.043829	0.069772	0.001921	238	208	0.098135	2.00195e-06
19	Wild	54192	54275	0.021506	1.4902	6.7533	0.16911	83	-1.0809	0.054582	0.079667	0.0029792	318	209	0.112555	2.29612e-06
19	Wild	54611	54702	0.03159	1.6008	8.2146	0.17485	91	-1.041	0.056076	0.08247	0.0031445	336	210	0.13691	2.79296e-06
19	Wild	55020	55110	0.10479	1.5488	7.3353	0.1661	90	-1.0458	0.052594	0.074921	0.0027661	318	211	0.122255	2.494e-06
19	Wild	55396	55492	0.11574	1.5609	7.847	0.15164	96	-1.0177	0.051775	0.072717	0.0026806	286	212	0.130783	2.66798e-06
19	Wild	55817	55899	-0.038468	1.5537	6.7775	0.15181	82	-1.0862	0.051278	0.075677	0.0026295	325	213	0.112958	2.30435e-06
19	Wild	56250	56339	0.050651	1.6005	7.9114	0.17142	89	-1.0506	0.055766	0.08269	0.0031098	351	214	0.131857	2.68988e-06
19	Wild	56584	56668	-0.023839	1.6445	6.3785	0.13619	84	-1.0757	0.04448	0.069149	0.0019785	245	215	0.106308	2.16869e-06
19	Wild	56962	57046	0.030204	1.49	7.1244	0.1554	84	-1.0757	0.0531	0.077365	0.0028196	294	216	0.11874	2.4223e-06
19	Wild	57383	57464	-0.0039337	1.6343	6.7523	0.15022	81	-1.0915	0.047468	0.070912	0.0022532	337	217	0.112538	2.29578e-06
19	Wild	57798	57903	0.18509	1.5873	7.86	0.16738	105	-0.97881	0.054617	0.072093	0.002983	334	218	0.131	2.6724e-06
19	Wild	58241	58326	-0.055429	1.6618	7.4153	0.16866	85	-1.0706	0.05022	0.083428	0.002522	338	219	0.123588	2.5212e-06
19	Wild	58640	58721	-0.023136	1.6243	6.453	0.1574	81	-1.0915	0.0495	0.076758	0.0024503	314	220	0.10755	2.19402e-06
19	Wild	59066	59149	-0.015649	1.7013	7.7615	0.1706	83	-1.0809	0.051832	0.083676	0.0026866	345	221	0.129358	2.63891e-06
19	Wild	59524	59616	0.078872	1.7062	8.0394	0.17466	92	-1.0362	0.052194	0.080523	0.0027242	375	222	0.13399	2.7334e-06
19	Wild	59973	60052	-0.11772	1.7071	6.2259	0.14609	79	-1.1024	0.044461	0.077042	0.0019768	357	223	0.103765	2.11681e-06
19	Wild	60354	60432	0.066453	1.6239	5.8502	0.15038	78	-1.1079	0.046528	0.070565	0.0021648	302	224	0.0975033	1.98907e-06
19	Wild	60736	60817	0.078153	1.5598	7.1289	0.1582	81	-1.0915	0.053273	0.074839	0.002838	304	225	0.118815	2.42383e-06
19	Wild	61098	61179	-0.25641	1.8267	7.2678	0.15059	81	-1.0915	0.044836	0.083438	0.0020103	281	226	0.12113	2.47105e-06
19	Wild	61525	61633	0.34413	1.5792	7.1003	0.14666	108	-0.96658	0.051777	0.062343	0.0026809	346	227	0.118338	2.4141e-06
19	Wild	61909	62003	0.12227	1.5602	7.6628	0.15891	94	-1.0269	0.052108	0.070746	0.0027152	276	228	0.127713	2.60535e-06
19	Wild	62377	62463	-0.15012	1.6194	7.762	0.15394	86	-1.0655	0.049749	0.082377	0.002475	374	229	0.129367	2.63908e-06
19	Wild	62777	62858	-0.19324	1.6764	5.9437	0.12009	81	-1.0915	0.039004	0.066116	0.0015214	314	230	0.0990617	2.02086e-06
19	Wild	63210	63286	-0.11716	1.7137	6.8952	0.17164	76	-1.1192	0.049812	0.089178	0.0024813	352	231	0.11492	2.34437e-06
19	Wild	63683	63776	0.072457	1.5666	8.0338	0.17414	93	-1.0315	0.056005	0.082967	0.0031366	397	232	0.133897	2.73149e-06
19	Wild	64163	64244	-0.010894	1.6347	7.6643	0.17275	81	-1.0915	0.053809	0.087196	0.0028954	387	233	0.127738	2.60586e-06
19	Wild	64602	64699	0.13287	1.5945	8.5754	0.16599	97	-1.0132	0.0567	0.079295	0.0032149	358	234	0.142923	2.91564e-06
19	Wild	65051	65139	0.051343	1.6118	7.2162	0.15519	88	-1.0555	0.049614	0.078626	0.0024616	352	235	0.12027	2.45351e-06
19	Wild	65480	65575	0.22699	1.5677	9.4307	0.17709	95	-1.0223	0.060073	0.075576	0.0036088	341	236	0.157178	3.20644e-06
19	Wild	65878	65957	-0.10276	1.6739	7.5056	0.15958	79	-1.1024	0.04939	0.086543	0.0024394	303	237	0.125093	2.5519e-06
19	Wild	66323	66406	-0.040729	1.6532	7.6176	0.17256	83	-1.0809	0.054193	0.084716	0.0029368	366	238	0.12696	2.58998e-06
19	Wild	66733	66813	-0.0094776	1.611	7.2078	0.15394	80	-1.0969	0.050912	0.078523	0.002592	327	239	0.12013	2.45065e-06
19	Wild	67089	67179	0.0035995	1.6175	6.7263	0.14599	90	-1.0458	0.045673	0.067953	0.002086	276	240	0.112105	2.28694e-06
19	Wild	67562	67653	-0.03125	1.6822	7.5441	0.1668	91	-1.041	0.050871	0.079711	0.0025879	383	241	0.125735	2.56499e-06
19	Wild	67965	68045	-0.065759	1.6902	6.6579	0.16589	80	-1.0969	0.047596	0.081119	0.0022654	312	242	0.110965	2.26369e-06
19	Wild	68398	68489	-0.034322	1.5051	7.1433	0.13551	91	-1.041	0.046916	0.070183	0.0022011	353	243	0.119055	2.42872e-06
19	Wild	68825	68930	0.21053	1.6617	8.0663	0.17886	105	-0.97881	0.056888	0.075711	0.0032363	336	244	0.134438	2.74254e-06
19	Wild	69274	69356	0.059201	1.6254	6.664	0.16306	82	-1.0862	0.051107	0.080178	0.002612	344	245	0.111067	2.26576e-06
19	Wild	69689	69786	0.15294	1.5698	7.4301	0.14617	97	-1.0132	0.049572	0.067438	0.0024574	333	246	0.123835	2.52623e-06
19	Wild	70179	70271	0.025216	1.6927	7.6841	0.16652	92	-1.0362	0.053103	0.082408	0.0028199	393	247	0.128068	2.61259e-06
19	Wild	70629	70714	-0.19697	1.7722	7.4159	0.15855	85	-1.0706	0.045452	0.082203	0.0020659	358	248	0.123598	2.52141e-06
19	Wild	71034	71125	-0.010398	1.5717	7.2605	0.16507	91	-1.041	0.053053	0.078038	0.0028146	320	249	0.121008	2.46857e-06
19	Wild	71490	71570	-0.017081	1.6288	6.9195	0.15258	80	-1.0969	0.04916	0.077425	0.0024167	365	250	0.115325	2.35263e-06
19	Wild	71878	71962	-0.021439	1.5925	7.2901	0.15388	84	-1.0757	0.050329	0.079768	0.002533	308	251	0.121502	2.47863e-06
18	Wild	642	728	-0.049947	1.6665	10.4385	0.21575	86	-1.0655	0.069083	0.1107	0.0047725	642	1	0.173975	3.54909e-06
18	Wild	1753	1836	-0.086364	1.5794	8.7954	0.19475	83	-1.0809	0.063295	0.097989	0.0040062	1025	2	0.14659	2.99044e-06
18	Wild	3307	3414	0.14065	1.615	11.8811	0.22812	107	-0.97062	0.073452	0.10212	0.0053951	1471	3	0.198018	4.03957e-06
18	Wild	5058	5175	0.37035	1.7638	11.089	0.22116	117	-0.93181	0.068686	0.093283	0.0047178	1644	4	0.184817	3.77026e-06
18	Wild	6813	6929	0.19582	1.8007	12.9433	0.22817	116	-0.93554	0.07174	0.10529	0.0051467	1638	5	0.215722	4.40072e-06
18	Wild	8418	8531	0.19533	1.6689	12.4415	0.24391	113	-0.94692	0.07565	0.10852	0.0057229	1489	6	0.207358	4.23011e-06
18	Wild	10044	10141	0.13872	1.5771	11.3523	0.24705	97	-1.0132	0.079328	0.10867	0.0062929	1513	7	0.189205	3.85978e-06
18	Wild	11510	11595	-0.05339	1.554	9.7171	0.21404	85	-1.0706	0.071515	0.10476	0.0051144	1369	8	0.161952	3.30381e-06
18	Wild	13059	13158	0.21975	1.6859	9.3418	0.19747	99	-1.0044	0.061744	0.091097	0.0038124	1464	9	0.155697	3.17621e-06
18	Wild	14810	14905	-0.039777	1.602	9.6557	0.19523	95	-1.0223	0.065346	0.099864	0.0042701	1652	10	0.160928	3.28294e-06
18	Wild	16733	16842	0.33543	1.8502	10.1495	0.21081	109	-0.96257	0.062359	0.090681	0.0038886	1828	11	0.169158	3.45083e-06
18	Wild	17224	17290	-0.19864	1.6873	4.0387	0.10958	66	-1.1805	0.03446	0.057689	0.0011875	382	12	0.0673117	1.37316e-06
18	Wild	17337	17401	-0.012939	1.7079	2.8434	0.084439	64	-1.1938	0.02582	0.039878	0.00066668	47	13	0.04739	9.66756e-07
18	Wild	17493	17552	-0.21041	1.7372	2.4765	0.067384	59	-1.2291	0.021491	0.036406	0.00046186	92	14	0.041275	8.4201e-07
18	Wild	17583	17688	0.30557	2.6954	3.1229	0.06232	105	-0.97881	0.015733	0.027602	0.00024752	31	15	0.0520483	1.06179e-06
18	Wild	17726	17771	-0.26757	2.4638	1.8139	0.065397	45	-1.3468	0.019085	0.032296	0.00036424	38	16	0.0302317	6.16726e-07
18	Wild	17789	17837	-0.40416	2.258	2.0578	0.065667	48	-1.3188	0.01899	0.034841	0.00036064	18	17	0.0342967	6.99652e-07
18	Wild	17859	17952	0.090168	2.4389	3.8395	0.085483	93	-1.0315	0.021731	0.039316	0.00047222	22	18	0.0639917	1.30543e-06
18	Wild	17973	18007	-0.47196	2.5126	0.95163	0.049684	34	-1.4685	0.013905	0.026473	0.00019335	21	19	0.0158605	3.23554e-07
18	Wild	18023	18074	-0.18123	1.871	1.9602	0.071601	51	-1.2924	0.021228	0.037224	0.00045063	16	20	0.03267	6.66468e-07
18	Wild	18087	18132	-0.40744	2.3879	1.8773	0.066064	45	-1.3468	0.017576	0.032643	0.0003089	13	21	0.0312883	6.38282e-07
18	Wild	18196	18261	-0.073968	1.8128	3.4818	0.096743	65	-1.1871	0.027479	0.050649	0.00075509	64	22	0.05803	1.18381e-06
18	Wild	18393	18457	0.10946	1.8994	3.5101	0.1182	64	-1.1938	0.032905	0.050162	0.0010828	132	23	0.0585017	1.19343e-06
18	Wild	18493	18544	-0.26941	2.1156	1.8096	0.065616	51	-1.2924	0.018751	0.033861	0.00035159	36	24	0.03016	6.15264e-07
18	Wild	18924	18987	-0.061613	1.6922	4.2178	0.1234	63	-1.2007	0.03812	0.059521	0.0014531	380	25	0.0702967	1.43405e-06
18	Wild	19003	19055	-0.010282	2.6463	1.4861	0.048735	52	-1.284	0.012603	0.020069	0.00015883	16	26	0.0247683	5.05274e-07
18	Wild	19797	19880	0.18215	1.6071	6.4721	0.14604	83	-1.0809	0.0477	0.06565	0.0022752	742	27	0.107868	2.20051e-06
18	Wild	20618	20712	0.14384	1.6536	7.7128	0.16152	94	-1.0269	0.05177	0.076625	0.0026801	738	28	0.128547	2.62235e-06
18	Wild	21380	21470	0.17478	1.6639	7.1381	0.15614	90	-1.0458	0.048215	0.071412	0.0023247	668	29	0.118968	2.42695e-06
18	Wild	21838	21922	-0.099504	2.0797	4.3035	0.09107	84	-1.0757	0.024754	0.046675	0.00061275	368	30	0.071725	1.46319e-06
18	Wild	22625	22728	0.29405	1.9242	7.2826	0.15918	103	-0.98716	0.044013	0.068194	0.0019371	703	31	0.121377	2.47608e-06
18	Wild	22911	22983	0.072088	1.7012	2.3913	0.062452	72	-1.1427	0.017696	0.029143	0.00031314	183	32	0.039855	8.13042e-07
18	Wild	23666	23800	0.65394	2.1892	7.9508	0.13565	134	-0.8729	0.036746	0.050857	0.0013502	683	33	0.132513	2.70327e-06
18	Wild	24601	24701	0.12344	1.6137	7.4736	0.14222	100	-1	0.044206	0.062298	0.0019542	801	34	0.12456	2.54102e-06
18	Wild	25526	25616	0.069919	1.5879	7.1578	0.14145	90	-1.0458	0.048219	0.069253	0.0023251	825	35	0.119297	2.43365e-06
18	Wild	26391	26499	0.47715	1.8836	7.7452	0.14394	108	-0.96658	0.042348	0.063781	0.0017934	775	36	0.129087	2.63337e-06
18	Wild	27274	27372	0.46284	1.9727	6.8089	0.14033	98	-1.0088	0.039626	0.063328	0.0015702	775	37	0.113482	2.31503e-06
18	Wild	28216	28315	0.11621	1.5535	6.7245	0.13562	99	-1.0044	0.042849	0.066259	0.0018361	844	38	0.112075	2.28633e-06
18	Wild	29282	29389	0.40874	1.8274	5.7469	0.12233	107	-0.97062	0.034692	0.049007	0.0012035	967	39	0.0957817	1.95395e-06
18	Wild	30281	30377	0.15057	1.8718	6.1472	0.13384	96	-1.0177	0.038891	0.061993	0.0015125	892	40	0.102453	2.09005e-06
18	Wild	31443	31543	0.2871	1.569	5.5542	0.11745	100	-1	0.038706	0.048641	0.0014981	1066	41	0.09257	1.88843e-06
18	Wild	31970	32036	0.02893	1.84	3.6955	0.10149	66	-1.1805	0.028246	0.042811	0.00079781	427	42	0.0615917	1.25647e-06
18	Wild	32995	33097	0.4468	2.089	5.0255	0.12272	102	-0.9914	0.032907	0.048446	0.0010829	959	43	0.0837583	1.70867e-06
18	Wild	34050	34153	0.34933	1.6984	5.3845	0.11876	103	-0.98716	0.038775	0.051135	0.0015035	953	44	0.0897417	1.83073e-06
18	Wild	35220	35322	0.46555	1.8767	5.2083	0.11781	102	-0.9914	0.03635	0.049514	0.0013213	1067	45	0.086805	1.77082e-06
18	Wild	36366	36477	0.58304	1.9515	5.4592	0.11737	111	-0.95468	0.035653	0.047697	0.0012711	1044	46	0.0909867	1.85613e-06
18	Wild	37482	37591	0.7111	2.0287	6.0896	0.13853	109	-0.96257	0.044558	0.052036	0.0019854	1005	47	0.101493	2.07046e-06
18	Wild	38827	38917	-0.033832	1.7117	5.6558	0.11602	90	-1.0458	0.034645	0.056498	0.0012003	1236	48	0.0942633	1.92297e-06
18	Wild	39157	39215	-0.34536	3.7201	1.3475	0.046666	58	-1.2366	0.0091319	0.0215	8.3391e-05	240	49	0.0224583	4.5815e-07
18	Wild	40037	40150	0.45014	1.7396	6.0543	0.099337	113	-0.94692	0.032804	0.039407	0.0010761	822	50	0.100905	2.05846e-06
18	Wild	41060	41146	0.078213	1.6237	4.9948	0.099058	86	-1.0655	0.031836	0.048909	0.0010135	910	51	0.0832467	1.69823e-06
18	Wild	42155	42231	-0.036893	1.5774	4.6235	0.10675	76	-1.1192	0.0335	0.052284	0.0011223	1009	52	0.0770583	1.57199e-06
18	Wild	42937	43032	0.065955	1.8197	5.3045	0.10194	95	-1.0223	0.02963	0.054064	0.00087793	706	53	0.0884083	1.80353e-06
18	Wild	43738	43836	-0.011741	1.52	6.098	0.1219	98	-1.0088	0.036578	0.058315	0.0013379	706	54	0.101633	2.07332e-06
18	Wild	44431	44538	0.42746	1.8246	5.3766	0.10869	107	-0.97062	0.032882	0.047438	0.0010813	595	55	0.08961	1.82804e-06
18	Wild	45134	45250	0.34333	1.9944	6.1676	0.11441	116	-0.93554	0.032023	0.049797	0.0010254	596	56	0.102793	2.09698e-06
18	Wild	45858	46008	0.66121	1.9662	7.6276	0.11358	150	-0.82391	0.037452	0.04124	0.0014027	608	57	0.127127	2.59338e-06
18	Wild	46842	46976	0.89008	2.364	7.0406	0.13297	134	-0.8729	0.037527	0.04437	0.0014083	834	58	0.117343	2.3938e-06
18	Wild	48671	48778	0.22408	1.6408	10.6718	0.21574	107	-0.97062	0.067114	0.097822	0.0045043	1695	59	0.177863	3.62841e-06
18	Wild	49201	49307	0.26499	1.7081	6.1845	0.11868	106	-0.97469	0.038333	0.054438	0.0014694	423	60	0.103075	2.10273e-06
18	Wild	49644	49750	0.34778	1.9656	4.0762	0.083805	106	-0.97469	0.024461	0.036905	0.00059835	337	61	0.0679367	1.38591e-06
18	Wild	49918	50012	0.16636	1.9348	4.3911	0.086854	94	-1.0269	0.024043	0.039908	0.00057806	168	62	0.073185	1.49297e-06
18	Wild	50086	50135	-0.34125	2.6525	1.3329	0.059058	49	-1.3098	0.01506	0.024718	0.00022679	74	63	0.022215	4.53186e-07
18	Wild	50162	50208	-0.41929	2.3635	1.3341	0.044894	46	-1.3372	0.013512	0.024606	0.00018256	27	64	0.022235	4.53594e-07
18	Wild	50239	50280	0.062535	2.3445	1.0955	0.042459	41	-1.3872	0.011859	0.018055	0.00014063	31	65	0.0182583	3.7247e-07
18	Wild	50290	50340	-0.18932	2.2169	1.9003	0.065302	50	-1.301	0.01771	0.028262	0.00031366	10	66	0.0316717	6.46102e-07
18	Wild	50366	50414	-0.12544	1.8476	1.5255	0.05402	48	-1.3188	0.015756	0.023997	0.00024825	26	67	0.025425	5.1867e-07
18	Wild	50432	50484	0.037992	1.9726	1.5438	0.060685	52	-1.284	0.018321	0.028923	0.00033566	18	68	0.02573	5.24892e-07
18	Wild	50514	50565	-0.36029	2.1869	1.5817	0.058476	51	-1.2924	0.015366	0.030295	0.00023611	30	69	0.0263617	5.37778e-07
18	Wild	50599	50665	-0.054514	1.8436	3.0521	0.092099	66	-1.1805	0.028156	0.044426	0.00079274	34	70	0.0508683	1.03771e-06
18	Wild	50739	50811	-0.10091	1.9411	2.9511	0.078927	72	-1.1427	0.020989	0.036057	0.00044053	74	71	0.049185	1.00337e-06
18	Wild	50990	51068	0.097184	1.5969	6.5155	0.15727	78	-1.1079	0.050302	0.073857	0.0025303	179	72	0.108592	2.21527e-06
18	Wild	51553	51629	0.11193	2.0923	2.9669	0.078611	76	-1.1192	0.022501	0.037563	0.00050628	485	73	0.0494483	1.00875e-06
18	Wild	51981	52067	0.045447	1.5698	5.3741	0.1237	86	-1.0655	0.038104	0.059842	0.0014519	352	74	0.0895683	1.82719e-06
18	Wild	52680	52798	0.53724	1.8749	6.0888	0.11791	118	-0.92812	0.035497	0.047389	0.00126	613	75	0.10148	2.07019e-06
18	Wild	53436	53535	0.094149	1.668	7.064	0.13536	99	-1.0044	0.041429	0.064808	0.0017164	638	76	0.117733	2.40176e-06
18	Wild	54272	54375	0.23464	1.5801	7.1112	0.1369	103	-0.98716	0.045544	0.065709	0.0020743	737	77	0.11852	2.41781e-06
18	Wild	55028	55136	0.39888	1.8252	6.9323	0.13343	108	-0.96658	0.040409	0.057188	0.0016329	653	78	0.115538	2.35698e-06
18	Wild	55773	55872	0.24636	1.8256	6.5378	0.12058	99	-1.0044	0.036782	0.05802	0.0013529	637	79	0.108963	2.22285e-06
18	Wild	56577	56706	0.62573	2.0416	7.4275	0.15694	129	-0.88941	0.044885	0.055828	0.0020146	705	80	0.123792	2.52535e-06
18	Wild	57481	57586	0.24303	1.7998	6.5882	0.13238	105	-0.97881	0.038659	0.058296	0.0014945	775	81	0.109803	2.23999e-06
18	Wild	58279	58406	0.51133	1.8846	8.8952	0.13375	127	-0.8962	0.038713	0.053923	0.0014987	693	82	0.148253	3.02437e-06
18	Wild	59058	59160	0.17737	1.8823	5.8049	0.1164	102	-0.9914	0.032011	0.052696	0.0010247	652	83	0.0967483	1.97367e-06
18	Wild	59873	59983	0.62472	2.0213	6.5717	0.14642	110	-0.95861	0.042364	0.055742	0.0017947	713	84	0.109528	2.23438e-06
18	Wild	60282	60367	-0.055063	1.9978	3.0797	0.081189	85	-1.0706	0.02041	0.03478	0.00041655	299	85	0.0513283	1.0471e-06
18	Wild	61204	61324	0.54162	1.9014	7.0047	0.13167	120	-0.92082	0.039831	0.05235	0.0015865	837	86	0.116745	2.3816e-06
18	Wild	62102	62220	0.43287	1.8627	6.4378	0.12877	118	-0.92812	0.039435	0.051884	0.0015551	778	87	0.107297	2.18885e-06
18	Wild	63006	63124	0.46933	1.805	6.7651	0.11968	118	-0.92812	0.037093	0.053078	0.0013759	786	88	0.112752	2.30013e-06
18	Wild	63721	63834	0.35819	1.7364	6.7819	0.11976	113	-0.94692	0.038156	0.053095	0.0014559	597	89	0.113032	2.30585e-06
18	Wild	64535	64648	0.15611	1.6011	5.9862	0.11773	113	-0.94692	0.035285	0.052404	0.0012451	701	90	0.09977	2.03531e-06
18	Wild	65414	65523	0.32414	1.7488	6.7348	0.13351	109	-0.96257	0.038772	0.051661	0.0015033	766	91	0.112247	2.28983e-06
18	Wild	66267	66360	0.22439	1.6039	5.7806	0.13186	93	-1.0315	0.040963	0.057361	0.001678	744	92	0.0963433	1.9654e-06
18	Wild	67078	67179	0.3043	1.8595	5.4841	0.10369	101	-0.99568	0.030224	0.0492	0.00091352	718	93	0.0914017	1.86459e-06
18	Wild	68066	68169	0.23418	1.8425	7.6238	0.13734	103	-0.98716	0.041192	0.062617	0.0016968	887	94	0.127063	2.59209e-06
18	Wild	68981	69088	0.48354	1.9029	6.7109	0.11975	107	-0.97062	0.037445	0.04974	0.0014022	812	95	0.111848	2.28171e-06
18	Wild	69966	70075	0.32425	1.6821	6.6071	0.13553	109	-0.96257	0.038787	0.058241	0.0015044	878	96	0.110118	2.24641e-06
18	Wild	70945	71063	0.29297	1.6981	7.8529	0.12075	118	-0.92812	0.037714	0.053301	0.0014223	870	97	0.130882	2.66999e-06
17	Wild	107	177	-0.32533	1.949	4.2855	0.10158	70	-1.1549	0.028465	0.052502	0.00081027	107	1	0.071425	1.45707e-06
17	Wild	213	270	0.020452	1.7212	2.3365	0.067001	57	-1.2441	0.021912	0.034604	0.00048012	36	2	0.0389417	7.9441e-07
17	Wild	318	354	-0.77814	3.1202	1.1302	0.046782	36	-1.4437	0.012745	0.023009	0.00016244	48	3	0.0188367	3.84268e-07
17	Wild	367	429	0.056569	1.6833	2.8052	0.070806	62	-1.2076	0.022491	0.031089	0.00050583	13	4	0.0467533	9.53768e-07
17	Wild	477	531	-0.2101	2.1587	2.0601	0.069405	54	-1.2676	0.020676	0.036162	0.00042749	48	5	0.034335	7.00434e-07
17	Wild	2081	2197	0.17942	1.5398	16.7377	0.3167	116	-0.93554	0.1078	0.14263	0.01162	1550	6	0.278962	5.69082e-06
17	Wild	2570	2658	0.078851	1.5697	10.104	0.21115	88	-1.0555	0.071207	0.10217	0.0050704	373	7	0.1684	3.43536e-06
17	Wild	4009	4112	-0.074013	1.5702	15.3138	0.28169	103	-0.98716	0.091885	0.14139	0.0084429	1351	8	0.25523	5.20669e-06
17	Wild	4995	5088	-0.1139	1.5674	11.9736	0.23415	93	-1.0315	0.078491	0.12441	0.0061608	883	9	0.19956	4.07102e-06
17	Wild	6657	6741	-0.23115	1.668	13.2065	0.26944	84	-1.0757	0.084481	0.15244	0.0071371	1569	10	0.220108	4.49021e-06
17	Wild	7864	7965	-0.050971	1.5148	13.3005	0.25064	101	-0.99568	0.082562	0.12531	0.0068165	1123	11	0.221675	4.52217e-06
17	Wild	9492	9583	-0.16046	1.6647	11.3584	0.23463	91	-1.041	0.071207	0.12007	0.0050704	1527	12	0.189307	3.86186e-06
17	Wild	9743	9823	0.071935	1.7177	6.0722	0.12231	80	-1.0969	0.040287	0.056344	0.0016231	160	13	0.101203	2.06455e-06
17	Wild	9855	9923	0.24508	1.6309	2.6208	0.094755	68	-1.1675	0.030064	0.037559	0.00090384	32	14	0.04368	8.91072e-07
17	Wild	9941	10015	0.23535	1.6907	3.0227	0.08658	74	-1.1308	0.028259	0.037173	0.0007986	18	15	0.0503783	1.02772e-06
17	Wild	10071	10143	-0.088511	2.0047	4.4259	0.10653	72	-1.1427	0.03033	0.054068	0.00091992	56	16	0.073765	1.50481e-06
17	Wild	10418	10510	-0.030086	1.5718	7.0199	0.14547	92	-1.0362	0.047933	0.074541	0.0022975	275	17	0.116998	2.38677e-06
17	Wild	12449	12546	-0.099011	1.5132	13.8749	0.25176	97	-1.0132	0.087913	0.13149	0.0077287	1939	18	0.231248	4.71747e-06
17	Wild	14959	15048	-0.23594	1.6487	12.8783	0.24966	89	-1.0506	0.080927	0.13486	0.0065492	2413	19	0.214638	4.37862e-06
17	Wild	17561	17671	-0.020678	1.5614	14.747	0.24935	110	-0.95861	0.08588	0.12441	0.0073753	2513	20	0.245783	5.01398e-06
17	Wild	17708	17784	-0.039158	1.6843	5.6937	0.1343	76	-1.1192	0.044707	0.066508	0.0019987	37	21	0.094895	1.93586e-06
17	Wild	17817	17878	-0.039925	1.8611	3.2703	0.10974	61	-1.2147	0.030065	0.050694	0.0009039	33	22	0.054505	1.1119e-06
17	Wild	17968	18071	0.52819	2.2316	6.1794	0.11451	103	-0.98716	0.031839	0.044553	0.0010137	90	23	0.10299	2.101e-06
17	Wild	18478	18556	-0.16758	1.5943	8.462	0.19642	78	-1.1079	0.061661	0.10379	0.0038021	407	24	0.141033	2.87708e-06
17	Wild	21886	21976	-0.089993	1.5182	13.9201	0.2808	90	-1.0458	0.09458	0.14553	0.0089454	3330	25	0.232002	4.73283e-06
17	Wild	23087	23189	0.14095	1.4407	10.5732	0.20982	102	-0.9914	0.071385	0.091358	0.0050958	1111	26	0.17622	3.59489e-06
17	Wild	24421	24507	-0.23819	1.6778	7.7123	0.15809	86	-1.0655	0.047299	0.08666	0.0022372	1232	27	0.128538	2.62218e-06
17	Wild	25975	26066	-0.11926	1.5223	8.1613	0.15531	91	-1.041	0.048194	0.079666	0.0023227	1468	28	0.136022	2.77484e-06
17	Wild	27065	27145	-0.030253	1.6413	5.7871	0.12287	80	-1.0969	0.035762	0.057985	0.0012789	999	29	0.0964517	1.96761e-06
17	Wild	28492	28582	-0.15708	1.7852	6.663	0.1304	90	-1.0458	0.038665	0.072536	0.001495	1347	30	0.11105	2.26542e-06
17	Wild	29883	29988	-0.1317	1.6145	6.8884	0.12497	105	-0.97881	0.040711	0.06346	0.0016574	1301	31	0.114807	2.34206e-06
17	Wild	30448	30585	0.24879	2.2139	6.7108	0.088618	137	-0.86328	0.023422	0.036598	0.00054857	460	32	0.111847	2.28167e-06
17	Wild	30737	30803	-0.036595	1.6435	3.0602	0.077414	66	-1.1805	0.023217	0.037423	0.00053902	152	33	0.0510033	1.04047e-06
17	Wild	30832	30895	-0.12329	1.7147	2.8582	0.069702	63	-1.2007	0.022412	0.038013	0.00050229	29	34	0.0476367	9.71788e-07
17	Wild	30937	31006	-0.39543	2.2848	3.0038	0.068493	69	-1.1612	0.018349	0.036424	0.00033667	42	35	0.0500633	1.02129e-06
17	Wild	31046	31096	-0.21098	2.2155	1.941	0.066163	50	-1.301	0.01726	0.031451	0.00029791	40	36	0.03235	6.5994e-07
17	Wild	31099	31135	0.044152	3.3975	0.81896	0.036296	36	-1.4437	0.0092006	0.018122	8.465e-05	3	37	0.0136493	2.78446e-07
17	Wild	31378	31464	0.0088605	1.7804	4.5147	0.1135	86	-1.0655	0.03342	0.050959	0.0011169	243	38	0.075245	1.535e-06
17	Wild	31933	32017	-0.2553	1.8885	4.7913	0.098907	84	-1.0757	0.030557	0.054088	0.00093372	469	39	0.079855	1.62904e-06
17	Wild	32064	32108	-0.082715	2.6365	1.8329	0.069709	44	-1.3565	0.017663	0.031303	0.00031198	47	40	0.0305483	6.23186e-07
17	Wild	32129	32169	-0.41335	4.091	0.76168	0.039032	40	-1.3979	0.0087768	0.018115	7.7032e-05	21	41	0.0126947	2.58971e-07
17	Wild	32273	32359	-0.051585	1.6427	4.3795	0.087484	86	-1.0655	0.028199	0.043812	0.00079519	104	42	0.0729917	1.48903e-06
17	Wild	33259	33355	-0.097976	1.6695	6.1828	0.11815	96	-1.0177	0.03984	0.061845	0.0015872	900	43	0.103047	2.10215e-06
17	Wild	33535	33609	-0.20824	2.1891	3.3993	0.063101	74	-1.1308	0.01911	0.034211	0.00036521	180	44	0.056655	1.15576e-06
17	Wild	34830	34934	-0.13601	1.5063	7.278	0.1358	104	-0.98297	0.044622	0.067611	0.0019912	1221	45	0.1213	2.47452e-06
17	Wild	36162	36249	-0.11719	1.7427	6.5901	0.14029	87	-1.0605	0.045509	0.073536	0.002071	1228	46	0.109835	2.24063e-06
17	Wild	37592	37684	-0.12867	1.7247	7.2574	0.12398	92	-1.0362	0.038867	0.065994	0.0015106	1343	47	0.120957	2.46752e-06
17	Wild	38838	38927	0.012405	1.6338	8.2308	0.16045	89	-1.0506	0.05236	0.081211	0.0027416	1154	48	0.13718	2.79847e-06
17	Wild	40574	40664	-0.21868	1.767	6.246	0.12349	90	-1.0458	0.036752	0.064284	0.0013507	1647	49	0.1041	2.12364e-06
17	Wild	41314	41404	0.036202	1.8712	4.3894	0.10562	90	-1.0458	0.029074	0.046227	0.00084531	650	50	0.0731567	1.4924e-06
17	Wild	43013	43116	-0.12128	1.7483	7.5798	0.14005	103	-0.98716	0.040732	0.067971	0.0016591	1609	51	0.12633	2.57713e-06
17	Wild	44550	44647	-0.1376	1.8743	6.7548	0.12491	97	-1.0132	0.034215	0.065052	0.0011707	1434	52	0.11258	2.29663e-06
17	Wild	45153	45235	-0.21811	1.7691	3.6642	0.075694	82	-1.0862	0.023008	0.03991	0.00052936	506	53	0.06107	1.24583e-06
17	Wild	46955	47041	-0.13519	1.5569	5.4711	0.10873	86	-1.0655	0.036492	0.057838	0.0013317	1720	54	0.091185	1.86017e-06
17	Wild	48536	48634	-0.023162	1.6946	8.4713	0.15859	98	-1.0088	0.048712	0.076564	0.0023729	1495	55	0.141188	2.88024e-06
17	Wild	50256	50365	0.16839	1.6747	7.5796	0.13749	109	-0.96257	0.042738	0.059048	0.0018265	1622	56	0.126327	2.57706e-06
17	Wild	51916	52034	0.11428	1.5244	8.0625	0.13884	118	-0.92812	0.046181	0.060263	0.0021327	1551	57	0.134375	2.74125e-06
17	Wild	53475	53574	-0.10103	1.6644	6.8968	0.12585	99	-1.0044	0.03955	0.062328	0.0015642	1441	58	0.114947	2.34491e-06
17	Wild	55024	55152	-0.17359	2.3499	8.1984	0.10583	128	-0.89279	0.028307	0.054684	0.00080128	1450	59	0.13664	2.78746e-06
17	Wild	56954	57051	-0.18498	1.7214	5.9237	0.10442	97	-1.0132	0.033317	0.055899	0.00111	1802	60	0.0987283	2.01406e-06
17	Wild	58476	58583	-0.016105	1.6708	6.914	0.11344	107	-0.97062	0.03467	0.054121	0.001202	1425	61	0.115233	2.35076e-06
17	Wild	59790	59888	-0.51487	2.373	4.7614	0.067531	98	-1.0088	0.019376	0.040332	0.00037544	1207	62	0.0793567	1.61888e-06
17	Wild	60094	60156	-0.32369	1.8127	2.4183	0.065665	62	-1.2076	0.018579	0.029411	0.00034517	206	63	0.040305	8.22222e-07
17	Wild	61543	61628	-0.34074	1.8261	5.5603	0.1109	85	-1.0706	0.033219	0.063929	0.0011035	1387	64	0.0926717	1.8905e-06
17	Wild	63149	63236	-0.26261	1.8034	7.0156	0.1278	87	-1.0605	0.039383	0.074314	0.001551	1521	65	0.116927	2.3853e-06
17	Wild	64212	64305	-0.29891	1.7643	7.1624	0.13825	93	-1.0315	0.040412	0.075164	0.0016331	976	66	0.119373	2.43522e-06
17	Wild	64972	65093	0.094747	1.69	6.7616	0.11555	121	-0.91721	0.034767	0.051974	0.0012087	667	67	0.112693	2.29894e-06
17	Wild	66138	66240	-0.13036	1.663	8.1853	0.14211	102	-0.9914	0.046785	0.075365	0.0021888	1045	68	0.136422	2.783e-06
17	Wild	67139	67234	-0.027552	1.7235	7.3153	0.12599	95	-1.0223	0.040964	0.065809	0.0016781	899	69	0.121922	2.4872e-06
17	Wild	68222	68324	-0.17686	1.7651	7.7065	0.13875	102	-0.9914	0.042936	0.072144	0.0018435	988	70	0.128442	2.62021e-06
17	Wild	69435	69536	-0.22603	1.8451	7.7494	0.1353	101	-0.99568	0.039084	0.072387	0.0015276	1111	71	0.129157	2.6348e-06
17	Wild	70060	70135	-0.13514	1.5973	3.1953	0.071648	75	-1.1249	0.023267	0.039186	0.00054136	524	72	0.053255	1.0864e-06
17	Wild	71872	71965	-0.19149	1.8568	6.9408	0.14093	93	-1.0315	0.040203	0.072339	0.0016163	1737	73	0.11568	2.35987e-06
16	Wild	1	88	0.79587	2.0058	5.5227	0.17526	87	-1.0605	0.060148	0.055242	0.0036178	1	1	0.092045	1.87772e-06
16	Wild	198	273	-0.081436	1.5945	6.4558	0.16637	75	-1.1249	0.053673	0.083657	0.0028808	110	2	0.107597	2.19497e-06
16	Wild	425	505	0.091366	1.5764	6.3152	0.16586	80	-1.0969	0.053562	0.076402	0.0028689	152	3	0.105253	2.14717e-06
16	Wild	673	752	0.1338	1.6172	7.0268	0.18829	79	-1.1024	0.06063	0.086892	0.003676	168	4	0.117113	2.38911e-06
16	Wild	1035	1124	0.18729	1.5656	10.479	0.23582	89	-1.0506	0.077554	0.10511	0.0060147	283	5	0.17465	3.56286e-06
16	Wild	1388	1471	0.025239	1.5793	9.2651	0.20973	83	-1.0809	0.069108	0.10536	0.004776	264	6	0.154418	3.15013e-06
16	Wild	1847	1934	-0.027942	1.5066	12.0643	0.26363	87	-1.0605	0.089034	0.12994	0.007927	376	7	0.201072	4.10186e-06
16	Wild	2219	2298	-0.10059	1.5425	10.333	0.22813	79	-1.1024	0.076179	0.12251	0.0058032	285	8	0.172217	3.51322e-06
16	Wild	2609	2695	-0.025559	1.5293	10.1415	0.22927	86	-1.0655	0.074609	0.1111	0.0055665	311	9	0.169025	3.44811e-06
16	Wild	3033	3128	0.12158	1.5243	11.7126	0.24107	95	-1.0223	0.082552	0.11148	0.0068148	338	10	0.19521	3.98228e-06
16	Wild	3500	3590	-0.043058	1.5196	12.4805	0.25377	90	-1.0458	0.084301	0.12009	0.0071066	372	11	0.208008	4.24337e-06
16	Wild	3778	3883	0.49427	1.6883	8.8181	0.20391	105	-0.97881	0.067713	0.074769	0.0045851	188	12	0.146968	2.99815e-06
16	Wild	4108	4190	-0.087871	1.5868	9.4485	0.20793	82	-1.0862	0.068542	0.10801	0.0046981	225	13	0.157475	3.21249e-06
16	Wild	4589	4689	-0.031535	1.3887	10.929	0.20439	100	-1	0.071066	0.10043	0.0050504	399	14	0.18215	3.71586e-06
16	Wild	4984	5069	0.076412	1.4859	9.4016	0.21998	85	-1.0706	0.075225	0.1065	0.0056589	295	15	0.156693	3.19654e-06
16	Wild	5405	5491	-0.040183	1.5053	11.0415	0.22782	86	-1.0655	0.07836	0.1181	0.0061403	336	16	0.184025	3.75411e-06
16	Wild	5819	5908	0.07991	1.5409	10.2286	0.21698	89	-1.0506	0.074665	0.10427	0.0055748	328	17	0.170477	3.47772e-06
16	Wild	6024	6095	0.055998	1.651	5.1433	0.14208	71	-1.1487	0.042176	0.064693	0.0017788	116	18	0.0857217	1.74872e-06
16	Wild	6506	6595	0.13806	1.5503	10.6078	0.24465	89	-1.0506	0.084099	0.11508	0.0070726	411	19	0.176797	3.60665e-06
16	Wild	6907	7001	0.15247	1.4946	10.1333	0.22404	94	-1.0269	0.074018	0.09954	0.0054787	312	20	0.168888	3.44532e-06
16	Wild	7288	7364	-0.0071965	1.536	8.5187	0.21057	76	-1.1192	0.070115	0.10452	0.0049161	287	21	0.141978	2.89636e-06
16	Wild	7724	7815	0.12339	1.5468	11.3912	0.24448	91	-1.041	0.08351	0.11395	0.0069738	360	22	0.189853	3.87301e-06
16	Wild	8228	8313	0.23841	1.5645	9.8611	0.24429	85	-1.0706	0.080786	0.10344	0.0065264	413	23	0.164352	3.35277e-06
16	Wild	8599	8681	0.063251	1.519	10.096	0.24867	82	-1.0862	0.083473	0.11533	0.0069677	286	24	0.168267	3.43264e-06
16	Wild	9054	9126	0.11398	1.5253	7.3409	0.18927	72	-1.1427	0.065306	0.090914	0.0042648	373	25	0.122348	2.49591e-06
16	Wild	9321	9431	0.51003	1.6918	9.7464	0.22372	110	-0.95861	0.076085	0.083722	0.0057889	195	26	0.16244	3.31378e-06
16	Wild	9839	9925	0.00036149	1.548	10.6918	0.24438	86	-1.0655	0.078741	0.11851	0.0062002	408	27	0.178197	3.63521e-06
16	Wild	10318	10407	-0.040225	1.4954	11.7987	0.24111	89	-1.0506	0.079689	0.11938	0.0063503	393	28	0.196645	4.01156e-06
16	Wild	10784	10858	0.069217	1.5622	7.5772	0.2086	74	-1.1308	0.068239	0.10059	0.0046566	377	29	0.126287	2.57625e-06
16	Wild	11130	11207	-0.13735	1.5795	9.8898	0.23022	77	-1.1135	0.074866	0.12095	0.0056049	272	30	0.16483	3.36253e-06
16	Wild	11587	11674	0.11063	1.5209	10.8774	0.24647	87	-1.0605	0.084596	0.11924	0.0071565	380	31	0.18129	3.69832e-06
16	Wild	11779	11837	-0.15602	1.5981	2.6376	0.08024	58	-1.2366	0.024946	0.038729	0.00062231	105	32	0.04396	8.96784e-07
16	Wild	12312	12411	0.10456	1.4908	12.3406	0.2468	99	-1.0044	0.084662	0.11536	0.0071677	475	33	0.205677	4.1958e-06
16	Wild	12934	13028	0.13386	1.5473	13.0768	0.28079	94	-1.0269	0.093546	0.12787	0.0087509	523	34	0.217947	4.44611e-06
16	Wild	13500	13580	-0.0058027	1.5719	11.3496	0.26703	80	-1.0969	0.088233	0.1344	0.0077851	472	35	0.18916	3.85886e-06
16	Wild	14007	14101	0.14193	1.5086	12.1425	0.26214	94	-1.0269	0.087872	0.11729	0.0077215	427	36	0.202375	4.12845e-06
16	Wild	14584	14669	-0.021864	1.5617	11.2804	0.26111	85	-1.0706	0.083595	0.12527	0.0069882	483	37	0.188007	3.83534e-06
16	Wild	15119	15196	-0.10692	1.561	9.1326	0.22896	77	-1.1135	0.074758	0.11642	0.0055888	450	38	0.15221	3.10508e-06
16	Wild	15610	15686	0.075084	1.5649	8.6903	0.23035	76	-1.1192	0.073665	0.10969	0.0054265	414	39	0.144838	2.9547e-06
16	Wild	16026	16104	-0.094821	1.5942	10.0573	0.24238	78	-1.1079	0.077686	0.12645	0.0060352	340	40	0.167622	3.41948e-06
16	Wild	16533	16616	-0.091499	1.5658	10.9974	0.24706	83	-1.0809	0.078737	0.12434	0.0061996	429	41	0.18329	3.73912e-06
16	Wild	17093	17183	0.27675	1.4973	9.4526	0.21668	90	-1.0458	0.077356	0.093308	0.005984	477	42	0.157543	3.21388e-06
16	Wild	17539	17612	-0.0097099	1.5526	7.3788	0.20849	73	-1.1367	0.067395	0.098171	0.0045421	356	43	0.12298	2.50879e-06
16	Wild	17659	17719	0.050224	1.6809	4.0411	0.12556	60	-1.2218	0.039162	0.059091	0.0015337	47	44	0.0673517	1.37397e-06
16	Wild	17750	17800	-0.17068	1.9385	2.005	0.06941	50	-1.301	0.01991	0.032237	0.00039642	31	45	0.0334167	6.817e-07
16	Wild	17831	17896	0.082561	1.5328	4.4816	0.12178	65	-1.1871	0.040638	0.059258	0.0016514	31	46	0.0746933	1.52374e-06
16	Wild	17931	17991	-0.12816	1.8417	4.6147	0.14054	60	-1.2218	0.0426	0.06905	0.0018147	35	47	0.0769117	1.569e-06
16	Wild	18029	18084	-0.097807	1.6462	3.4518	0.12285	55	-1.2596	0.037162	0.058053	0.001381	38	48	0.05753	1.17361e-06
16	Wild	18112	18161	-0.45077	2.3662	2.7758	0.083713	49	-1.3098	0.023707	0.045746	0.00056202	28	49	0.0462633	9.43772e-07
16	Wild	18190	18240	-0.33187	1.9614	2.7051	0.084718	50	-1.301	0.025066	0.041388	0.00062831	29	50	0.045085	9.19734e-07
16	Wild	18253	18301	-0.4712	2.0969	1.9394	0.062894	48	-1.3188	0.019491	0.032182	0.00037991	13	51	0.0323233	6.59396e-07
16	Wild	18310	18364	-0.26258	1.6788	2.9418	0.088382	54	-1.2676	0.029241	0.045418	0.00085501	9	52	0.04903	1.00021e-06
16	Wild	18378	18435	-0.12937	1.4551	3.658	0.10824	57	-1.2441	0.037943	0.058608	0.0014397	14	53	0.0609667	1.24372e-06
16	Wild	18628	18732	0.43904	1.6089	9.3937	0.20608	104	-0.98297	0.071156	0.080723	0.0050632	193	54	0.156562	3.19386e-06
16	Wild	18911	19006	0.54203	1.7183	5.617	0.16082	95	-1.0223	0.053667	0.0574	0.0028801	179	55	0.0936167	1.90978e-06
16	Wild	19291	19373	0.050683	1.5588	7.5278	0.17563	82	-1.0862	0.057536	0.084778	0.0033104	285	56	0.125463	2.55945e-06
16	Wild	20156	20242	-0.16961	1.6005	12.0863	0.2503	86	-1.0655	0.080956	0.13532	0.0065538	783	57	0.201438	4.10934e-06
16	Wild	20960	21057	0.20871	1.5104	10.2467	0.22654	97	-1.0132	0.077923	0.10082	0.006072	718	58	0.170778	3.48388e-06
16	Wild	21661	21751	-0.078329	1.5706	11.3099	0.23059	90	-1.0458	0.075325	0.1188	0.0056739	604	59	0.188498	3.84537e-06
16	Wild	22720	22807	-0.056308	1.5608	11.1398	0.2415	87	-1.0605	0.078565	0.11824	0.0061725	969	60	0.185663	3.78753e-06
16	Wild	23590	23682	-0.023419	1.5576	9.3579	0.19383	92	-1.0362	0.065531	0.097285	0.0042943	783	61	0.155965	3.18169e-06
16	Wild	24345	24460	0.39439	1.6019	11.4163	0.22294	115	-0.9393	0.076426	0.085786	0.0058409	663	62	0.190272	3.88154e-06
16	Wild	24615	24694	0.24351	1.594	4.4651	0.1024	79	-1.1024	0.034712	0.044348	0.0012049	155	63	0.0744183	1.51813e-06
16	Wild	25429	25503	-0.13416	1.672	8.455	0.19734	74	-1.1308	0.061724	0.10304	0.0038098	735	64	0.140917	2.8747e-06
16	Wild	26171	26262	0.048993	1.5095	10.0474	0.21372	91	-1.041	0.070875	0.10003	0.0050232	668	65	0.167457	3.41612e-06
16	Wild	26929	27016	0.20514	1.5804	8.0449	0.17694	87	-1.0605	0.060153	0.082648	0.0036184	667	66	0.134082	2.73527e-06
16	Wild	27766	27857	0.094884	1.492	8.7461	0.19436	91	-1.041	0.06547	0.093072	0.0042863	750	67	0.145768	2.97367e-06
16	Wild	28479	28553	-0.14369	1.6702	6.6659	0.15741	74	-1.1308	0.046792	0.081647	0.0021895	622	68	0.111098	2.26641e-06
16	Wild	29338	29419	-0.076763	1.5433	8.4643	0.19173	81	-1.0915	0.063162	0.095256	0.0039894	785	69	0.141072	2.87786e-06
16	Wild	30202	30298	0.10924	1.5982	9.8594	0.19396	96	-1.0177	0.063195	0.089457	0.0039936	783	70	0.164323	3.3522e-06
16	Wild	30939	31028	0.086281	1.6376	6.225	0.14036	89	-1.0506	0.043169	0.065194	0.0018636	641	71	0.10375	2.1165e-06
16	Wild	31401	31488	-0.042995	1.6249	6.9924	0.14186	87	-1.0605	0.045013	0.071145	0.0020262	373	72	0.11654	2.37742e-06
16	Wild	32243	32329	-0.024305	1.484	8.3781	0.18276	86	-1.0655	0.061473	0.093198	0.0037789	755	73	0.139635	2.84855e-06
16	Wild	33050	33141	0.19176	1.5937	8.7952	0.19235	91	-1.041	0.061692	0.083129	0.0038059	721	74	0.146587	2.99037e-06
16	Wild	33849	33931	-0.050673	1.6193	8.9003	0.21018	82	-1.0862	0.063893	0.10132	0.0040823	708	75	0.148338	3.0261e-06
16	Wild	34919	35029	0.30019	1.9048	9.6633	0.15862	110	-0.95861	0.046688	0.077852	0.0021798	988	76	0.161055	3.28552e-06
16	Wild	35408	35482	-0.19719	1.5413	5.4572	0.12699	74	-1.1308	0.042614	0.072079	0.0018159	379	77	0.0909533	1.85545e-06
16	Wild	36498	36624	0.48804	1.7441	10.5191	0.19439	126	-0.89963	0.063417	0.074174	0.0040217	1016	78	0.175318	3.57649e-06
16	Wild	37322	37449	0.70756	2.1052	8.9655	0.18047	127	-0.8962	0.055843	0.068753	0.0031184	698	79	0.149425	3.04827e-06
16	Wild	38159	38244	-0.045143	1.6029	7.9532	0.17774	85	-1.0706	0.054813	0.08767	0.0030045	710	80	0.132553	2.70409e-06
16	Wild	38914	38998	-0.067898	1.5292	7.8958	0.17706	84	-1.0757	0.056444	0.089804	0.003186	670	81	0.131597	2.68457e-06
16	Wild	39712	39823	0.35595	1.6656	9.5532	0.1774	111	-0.95468	0.058645	0.076383	0.0034392	714	82	0.15922	3.24809e-06
16	Wild	40595	40679	0.038929	1.4904	8.5961	0.19189	84	-1.0757	0.064535	0.092996	0.0041647	772	83	0.143268	2.92267e-06
16	Wild	41242	41343	-0.20448	2.3545	8.9956	0.15786	101	-0.99568	0.041606	0.080914	0.001731	563	84	0.149927	3.0585e-06
16	Wild	41565	41634	0.099239	1.7527	5.3974	0.14285	69	-1.1612	0.044576	0.070145	0.0019871	222	85	0.0899567	1.83512e-06
16	Wild	42009	42073	-0.036634	1.6186	4.1853	0.10846	64	-1.1938	0.036139	0.055071	0.001306	375	86	0.069755	1.423e-06
16	Wild	42664	42771	0.34303	1.6004	9.3409	0.17966	107	-0.97062	0.061233	0.073615	0.0037494	591	87	0.155682	3.17591e-06
16	Wild	43349	43435	0.14716	1.5331	6.9187	0.16452	86	-1.0655	0.054535	0.074424	0.0029741	578	88	0.115312	2.35236e-06
16	Wild	44165	44268	0.40295	2.0741	9.8351	0.19103	103	-0.98716	0.05573	0.087401	0.0031058	730	89	0.163918	3.34393e-06
16	Wild	44985	45063	-0.15902	1.5693	8.9021	0.18942	78	-1.1079	0.063652	0.10242	0.0040516	717	90	0.148368	3.02671e-06
16	Wild	45617	45694	-0.040118	1.6163	7.2405	0.17676	77	-1.1135	0.056877	0.090167	0.003235	554	91	0.120675	2.46177e-06
16	Wild	46180	46264	0.14601	1.5651	7.7813	0.19192	84	-1.0757	0.065677	0.088558	0.0043135	486	92	0.129688	2.64564e-06
16	Wild	46813	46900	-0.082803	1.6155	9.3292	0.19881	87	-1.0605	0.064815	0.10061	0.004201	549	93	0.155487	3.17193e-06
16	Wild	47477	47575	0.2078	1.5704	9.8351	0.20578	98	-1.0088	0.068362	0.090611	0.0046733	577	94	0.163918	3.34393e-06
16	Wild	48278	48370	0.0060632	1.5337	9.9713	0.2025	92	-1.0362	0.067534	0.10042	0.0045609	703	95	0.166188	3.39024e-06
16	Wild	48984	49076	0.068127	1.5904	9.3448	0.20495	92	-1.0362	0.065709	0.099115	0.0043176	614	96	0.155747	3.17723e-06
16	Wild	49603	49684	-0.012591	1.5674	9.4399	0.21592	81	-1.0915	0.069573	0.10584	0.0048405	527	97	0.157332	3.20957e-06
16	Wild	50272	50369	0.077324	1.5227	11.1317	0.22755	97	-1.0132	0.07637	0.10869	0.0058323	588	98	0.185528	3.78478e-06
16	Wild	50970	51059	-0.12425	1.5765	10.2995	0.20895	89	-1.0506	0.065347	0.10711	0.0042702	601	99	0.171658	3.50183e-06
16	Wild	51560	51654	-0.01318	1.5799	8.9942	0.18887	94	-1.0269	0.059117	0.092063	0.0034948	501	100	0.149903	3.05803e-06
16	Wild	52140	52221	-0.10508	1.587	9.0125	0.19853	81	-1.0915	0.064751	0.10408	0.0041927	486	101	0.150208	3.06425e-06
16	Wild	52667	52776	0.47057	1.6736	9.0949	0.19137	109	-0.96257	0.063352	0.070073	0.0040135	446	102	0.151582	3.09227e-06
16	Wild	53190	53279	-0.015282	1.5651	9.5843	0.19523	89	-1.0506	0.063953	0.09684	0.00409	414	103	0.159738	3.25866e-06
16	Wild	53791	53875	-0.15141	1.5829	8.7377	0.191	84	-1.0757	0.063505	0.10226	0.0040329	512	104	0.145628	2.97082e-06
16	Wild	54398	54500	0.54828	1.7695	7.8824	0.19244	102	-0.9914	0.066348	0.070224	0.0044021	523	105	0.131373	2.68002e-06
16	Wild	54931	55026	0.23772	1.5458	9.4028	0.20825	95	-1.0223	0.071839	0.092821	0.0051609	431	106	0.156713	3.19695e-06
16	Wild	55465	55548	-0.10624	1.5141	9.8024	0.2102	83	-1.0809	0.069599	0.11299	0.004844	439	107	0.163373	3.33282e-06
16	Wild	56045	56142	0.15477	1.5053	10.1333	0.20696	97	-1.0132	0.069648	0.09382	0.0048508	497	108	0.168888	3.44532e-06
16	Wild	56589	56688	0.14295	1.506	10.3126	0.19433	99	-1.0044	0.067915	0.089958	0.0046125	447	109	0.171877	3.50628e-06
16	Wild	57336	57430	0.10481	1.6426	9.2352	0.19818	94	-1.0269	0.066294	0.092626	0.0043949	648	110	0.15392	3.13997e-06
16	Wild	58191	58286	-0.035439	1.5738	10.1349	0.19398	95	-1.0223	0.063247	0.097184	0.0040002	761	111	0.168915	3.44587e-06
16	Wild	59015	59101	-0.095912	1.567	8.2534	0.17955	86	-1.0655	0.058229	0.093272	0.0033906	729	112	0.137557	2.80616e-06
16	Wild	59614	59699	-0.062798	1.5738	9.2412	0.20281	85	-1.0706	0.065983	0.10374	0.0043538	513	113	0.15402	3.14201e-06
16	Wild	60468	60551	-0.15742	1.5952	8.8809	0.19519	83	-1.0809	0.062618	0.10366	0.003921	769	114	0.148015	3.01951e-06
16	Wild	61123	61218	0.082334	1.6016	10.5806	0.22324	95	-1.0223	0.069473	0.10148	0.0048264	572	115	0.176343	3.5974e-06
16	Wild	61581	61678	0.14383	1.5284	9.2534	0.19585	97	-1.0132	0.066852	0.092345	0.0044692	363	116	0.154223	3.14616e-06
16	Wild	62134	62228	0.16528	1.5327	10.2813	0.21309	94	-1.0269	0.073202	0.094587	0.0053586	456	117	0.171355	3.49564e-06
16	Wild	62692	62816	0.61895	1.8053	10.7855	0.20757	124	-0.90658	0.070907	0.075254	0.0050278	464	118	0.179758	3.66707e-06
16	Wild	62965	63037	0.043402	1.7672	5.8987	0.1437	72	-1.1427	0.043545	0.068261	0.0018962	149	119	0.0983117	2.00556e-06
16	Wild	63708	63809	0.24727	1.578	10.3254	0.20472	101	-0.99568	0.068366	0.089473	0.0046739	671	120	0.17209	3.51064e-06
16	Wild	64370	64459	-0.093213	1.5458	10.2996	0.20043	89	-1.0506	0.0681	0.1068	0.0046376	561	121	0.17166	3.50186e-06
16	Wild	65016	65096	-0.24426	1.7672	8.7742	0.19444	80	-1.0969	0.059258	0.10398	0.0035115	557	122	0.146237	2.98323e-06
16	Wild	65584	65669	-0.08999	1.4948	9.7815	0.22088	85	-1.0706	0.074293	0.11318	0.0055194	488	123	0.163025	3.32571e-06
16	Wild	66210	66303	0.015903	1.5301	11.6498	0.22263	93	-1.0315	0.076777	0.10753	0.0058947	541	124	0.194163	3.96093e-06
16	Wild	66873	66965	-0.047465	1.584	10.9603	0.22614	92	-1.0362	0.072736	0.11136	0.0052906	570	125	0.182672	3.7265e-06
16	Wild	67479	67574	-0.03205	1.561	11.5057	0.21756	95	-1.0223	0.073862	0.11274	0.0054556	514	126	0.191762	3.91194e-06
16	Wild	68093	68178	-0.18545	1.6998	10.0295	0.21162	85	-1.0706	0.067118	0.11453	0.0045048	519	127	0.167158	3.41003e-06
16	Wild	68750	68838	-0.086228	1.5135	10.2486	0.21466	88	-1.0555	0.072307	0.11506	0.0052283	572	128	0.17081	3.48452e-06
16	Wild	69388	69479	0.0056345	1.4961	11.0852	0.22886	91	-1.041	0.079042	0.11425	0.0062476	550	129	0.184753	3.76897e-06
16	Wild	69978	70068	-0.082474	1.5766	11.1165	0.22727	90	-1.0458	0.072917	0.1159	0.0053169	499	130	0.185275	3.77961e-06
16	Wild	70710	70795	-0.19758	1.6289	11.8068	0.24494	85	-1.0706	0.077996	0.13052	0.0060834	642	131	0.19678	4.01431e-06
16	Wild	71276	71360	0.062484	1.6145	9.3898	0.21313	84	-1.0757	0.068153	0.10454	0.0046448	481	132	0.156497	3.19253e-06
16	Wild	71991	72001	0.26241	1.5304	0.50894	0.093362	10	-2	0.035009	0.04276	0.0012256	631	133	0.00848233	1.7304e-07
15	Wild	705	810	-0.00021004	1.5146	17.8942	0.33919	105	-0.97881	0.11693	0.16569	0.013672	705	1	0.298237	6.08403e-06
15	Wild	2423	2529	-0.062038	1.6989	19.6903	0.35548	106	-0.97469	0.11109	0.17984	0.01234	1613	2	0.328172	6.6947e-06
15	Wild	4529	4611	-0.051001	1.5486	14.7323	0.33639	82	-1.0862	0.11267	0.17052	0.012696	2000	3	0.245538	5.00898e-06
15	Wild	6291	6399	0.16012	1.6809	19.9495	0.36097	108	-0.96658	0.11785	0.17085	0.013889	1680	4	0.332492	6.78283e-06
15	Wild	7843	7944	0.024613	1.5661	17.1043	0.32797	101	-0.99568	0.10962	0.15981	0.012016	1444	5	0.285072	5.81546e-06
15	Wild	10119	10230	0.23222	1.5744	19.1192	0.37128	111	-0.95468	0.12892	0.16292	0.01662	2175	6	0.318653	6.50053e-06
15	Wild	11870	11963	0.05497	1.5633	15.1684	0.32268	93	-1.0315	0.1061	0.15365	0.011258	1640	7	0.252807	5.15726e-06
15	Wild	12724	12809	-0.058703	1.5933	9.8358	0.22028	85	-1.0706	0.070956	0.11289	0.0050347	761	8	0.16393	3.34417e-06
15	Wild	15813	15904	0.012286	1.639	16.3176	0.34837	91	-1.041	0.11441	0.17657	0.013091	3004	9	0.27196	5.54798e-06
15	Wild	16386	16459	-0.20331	1.7595	8.0628	0.19083	73	-1.1367	0.058006	0.09959	0.0033647	482	10	0.13438	2.74135e-06
15	Wild	17037	17215	0.023164	1.4938	15.8538	0.16722	178	-0.74958	0.053692	0.076534	0.0028828	578	11	0.26423	5.39029e-06
15	Wild	17318	17385	0.013895	1.7405	3.3765	0.085637	67	-1.1739	0.027044	0.04083	0.00073139	103	12	0.056275	1.14801e-06
15	Wild	17442	17504	-0.41533	2.0667	3.7736	0.094397	62	-1.2076	0.02773	0.053592	0.00076898	57	13	0.0628933	1.28302e-06
15	Wild	17527	17565	-0.018243	2.5637	1.2469	0.053517	38	-1.4202	0.015174	0.02394	0.00023024	23	14	0.0207817	4.23946e-07
15	Wild	17643	17674	-1.049	4.5986	1.1282	0.051554	31	-1.5086	0.013663	0.029056	0.00018667	78	15	0.0188033	3.83588e-07
15	Wild	17699	17756	0.058129	1.7185	1.6849	0.056945	57	-1.2441	0.018828	0.028989	0.00035449	25	16	0.0280817	5.72866e-07
15	Wild	18284	18375	0.025793	1.5271	9.2123	0.19995	91	-1.041	0.063743	0.091711	0.0040631	528	17	0.153538	3.13218e-06
15	Wild	18648	18744	0.13211	1.4696	7.3049	0.1457	96	-1.0177	0.051145	0.06702	0.0026158	273	18	0.121748	2.48367e-06
15	Wild	19681	19771	-0.13689	1.582	9.8646	0.19079	90	-1.0458	0.062	0.10108	0.003844	937	19	0.16441	3.35396e-06
15	Wild	21087	21193	0.022691	1.6058	13.1279	0.24506	106	-0.97469	0.077631	0.11518	0.0060266	1316	20	0.218798	4.46349e-06
15	Wild	23085	23192	0.16394	1.6936	11.8868	0.23851	107	-0.97062	0.07511	0.10946	0.0056415	1892	21	0.198113	4.04151e-06
15	Wild	25216	25314	0.075732	1.6226	11.1724	0.22423	98	-1.0088	0.072249	0.10684	0.0052199	2024	22	0.186207	3.79862e-06
15	Wild	26535	26632	0.22209	1.5389	9.0237	0.19735	97	-1.0132	0.064379	0.082866	0.0041447	1221	23	0.150395	3.06806e-06
15	Wild	27782	27854	-0.11584	1.6606	6.7421	0.17318	72	-1.1427	0.053327	0.091475	0.0028437	1150	24	0.112368	2.29231e-06
15	Wild	28600	28679	0.0048126	1.5766	5.8147	0.15114	79	-1.1024	0.046382	0.069989	0.0021513	746	25	0.0969117	1.977e-06
15	Wild	29324	29414	0.10117	1.4973	6.0976	0.14103	90	-1.0458	0.04831	0.066443	0.0023339	645	26	0.101627	2.07318e-06
15	Wild	30045	30137	0.011864	1.4925	7.5539	0.16613	92	-1.0362	0.055734	0.080736	0.0031063	631	27	0.125898	2.56833e-06
15	Wild	30444	30523	-0.071033	1.5871	6.812	0.15297	79	-1.1024	0.04986	0.075381	0.002486	307	28	0.113533	2.31608e-06
15	Wild	30536	30607	-0.019253	1.636	3.9831	0.10276	71	-1.1487	0.034976	0.052378	0.0012233	13	29	0.066385	1.35425e-06
15	Wild	30624	30680	-0.1862	1.9579	3.2684	0.098208	56	-1.2518	0.027785	0.046916	0.00077202	17	30	0.0544733	1.11126e-06
15	Wild	30743	30792	-0.33932	1.873	1.8205	0.066589	49	-1.3098	0.020632	0.034372	0.00042569	63	31	0.0303417	6.1897e-07
15	Wild	30819	30870	-0.35509	1.9594	2.234	0.066943	51	-1.2924	0.022078	0.035646	0.00048744	27	32	0.0372333	7.5956e-07
15	Wild	30878	30929	-0.14897	1.9347	2.3017	0.065164	51	-1.2924	0.022118	0.033424	0.00048919	8	33	0.0383617	7.82578e-07
15	Wild	30985	31038	-0.12871	1.7508	2.6657	0.090428	53	-1.2757	0.028054	0.046382	0.00078702	56	34	0.0444283	9.06338e-07
15	Wild	31088	31142	-0.11862	1.7193	2.9743	0.088742	54	-1.2676	0.027391	0.046357	0.00075027	50	35	0.0495717	1.01126e-06
15	Wild	31173	31221	-0.39468	2.2148	2.4884	0.08499	48	-1.3188	0.025808	0.045229	0.00066603	31	36	0.0414733	8.46056e-07
15	Wild	31244	31301	-0.12657	1.7058	2.3763	0.067279	57	-1.2441	0.021782	0.033817	0.00047445	23	37	0.039605	8.07942e-07
15	Wild	31321	31386	0.032714	1.9563	2.8361	0.085776	65	-1.1871	0.024046	0.035785	0.00057822	20	38	0.0472683	9.64274e-07
15	Wild	31424	31479	-0.080564	2.0959	3.1262	0.10035	55	-1.2596	0.028487	0.046776	0.00081151	38	39	0.0521033	1.06291e-06
15	Wild	31497	31543	-0.37072	2.0481	1.8853	0.065392	46	-1.3372	0.02054	0.039407	0.00042189	18	40	0.0314217	6.41002e-07
15	Wild	31617	31656	-0.47672	2.2968	0.9032	0.049024	39	-1.4089	0.013708	0.02224	0.00018792	74	41	0.0150533	3.07088e-07
15	Wild	31667	31733	0.0060936	1.6901	2.9201	0.084029	66	-1.1805	0.028364	0.041505	0.00080452	11	42	0.0486683	9.92834e-07
15	Wild	31913	31979	-0.27516	1.8689	3.7635	0.1028	66	-1.1805	0.029766	0.052019	0.00088599	180	43	0.062725	1.27959e-06
15	Wild	32676	32768	-0.15436	1.6408	9.0276	0.17087	92	-1.0362	0.052259	0.088118	0.0027311	697	44	0.15046	3.06938e-06
15	Wild	33526	33610	-0.21594	1.8064	8.9882	0.17496	84	-1.0757	0.053064	0.097515	0.0028158	758	45	0.149803	3.05599e-06
15	Wild	34825	34919	0.042532	1.5441	12.0631	0.24523	94	-1.0269	0.082207	0.11692	0.006758	1215	46	0.201052	4.10145e-06
15	Wild	36390	36489	-0.046026	1.6294	10.073	0.19075	99	-1.0044	0.058987	0.090374	0.0034795	1471	47	0.167883	3.42482e-06
15	Wild	37882	37984	0.16309	1.5733	8.9359	0.17166	102	-0.9914	0.056453	0.077056	0.0031869	1393	48	0.148932	3.03821e-06
15	Wild	39268	39371	0.048362	1.4481	9.2684	0.17192	103	-0.98716	0.061519	0.08335	0.0037846	1284	49	0.154473	3.15126e-06
15	Wild	40338	40431	-0.1999	1.5837	9.2186	0.15884	93	-1.0315	0.053186	0.086011	0.0028288	967	50	0.153643	3.13432e-06
15	Wild	41607	41708	0.04652	1.5212	11.1922	0.22082	101	-0.99568	0.072498	0.10246	0.005256	1176	51	0.186537	3.80535e-06
15	Wild	42041	42123	-0.025704	1.5854	7.4921	0.15911	82	-1.0862	0.052144	0.078239	0.002719	333	52	0.124868	2.54731e-06
15	Wild	43333	43420	0.080984	1.4574	6.6947	0.16761	87	-1.0605	0.057954	0.075743	0.0033587	1210	53	0.111578	2.2762e-06
15	Wild	44070	44140	-0.17487	1.6479	5.991	0.1576	70	-1.1549	0.050718	0.079958	0.0025723	650	54	0.09985	2.03694e-06
15	Wild	44938	45010	-0.10826	1.6214	6.2094	0.14308	72	-1.1427	0.047063	0.07604	0.0022149	798	55	0.10349	2.1112e-06
15	Wild	45176	45241	-0.14937	1.8464	4.6404	0.12329	65	-1.1871	0.036686	0.065131	0.0013459	166	56	0.07734	1.57774e-06
15	Wild	46223	46329	0.16701	1.5206	10.2527	0.20033	106	-0.97469	0.067274	0.087628	0.0045258	982	57	0.170878	3.48592e-06
15	Wild	47764	47843	-0.080829	1.534	7.4585	0.17481	79	-1.1024	0.056543	0.090186	0.0031971	1435	58	0.124308	2.53589e-06
15	Wild	48872	48952	-0.04397	1.5668	7.2412	0.16597	80	-1.0969	0.05292	0.081893	0.0028005	1029	59	0.120687	2.46201e-06
15	Wild	49528	49600	0.014396	1.6924	5.7591	0.14243	72	-1.1427	0.045428	0.070085	0.0020637	576	60	0.095985	1.95809e-06
15	Wild	49621	49695	-0.20087	1.6836	4.7374	0.11564	74	-1.1308	0.03446	0.05874	0.0011875	21	61	0.0789567	1.61072e-06
15	Wild	49714	49773	-0.092986	1.7062	3.1771	0.084894	59	-1.2291	0.028838	0.043287	0.00083161	19	62	0.0529517	1.08021e-06
15	Wild	49842	49894	-0.027852	2.446	2.1148	0.065261	52	-1.284	0.019232	0.029773	0.00036986	69	63	0.0352467	7.19032e-07
15	Wild	49926	49983	-0.020335	1.915	2.4223	0.067677	57	-1.2441	0.022174	0.035836	0.00049167	32	64	0.0403717	8.23582e-07
15	Wild	50007	50054	-0.66124	3.1575	2.0013	0.052862	47	-1.3279	0.017529	0.030362	0.00030728	24	65	0.033355	6.80442e-07
15	Wild	50103	50146	-0.084262	2.6723	1.1372	0.050927	43	-1.3665	0.013578	0.02411	0.00018436	49	66	0.0189533	3.86648e-07
15	Wild	50185	50237	-0.49511	2.4747	2.7923	0.067746	52	-1.284	0.020742	0.040113	0.00043022	39	67	0.0465383	9.49382e-07
15	Wild	50271	50331	-0.028997	1.7129	3.702	0.10586	60	-1.2218	0.033655	0.054651	0.0011326	34	68	0.0617	1.25868e-06
15	Wild	50349	50394	-0.35383	2.2783	1.4097	0.05044	45	-1.3468	0.016221	0.027337	0.00026313	18	69	0.023495	4.79298e-07
15	Wild	50435	50478	-0.41611	4.2164	1.2217	0.051489	43	-1.3665	0.010955	0.020648	0.00012002	41	70	0.0203617	4.15378e-07
15	Wild	50536	50592	-0.318	2.1076	3.159	0.085042	56	-1.2518	0.024984	0.044223	0.00062421	58	71	0.05265	1.07406e-06
15	Wild	50714	50785	0.081864	1.6077	3.1618	0.086719	71	-1.1487	0.027879	0.042745	0.00077724	122	72	0.0526967	1.07501e-06
15	Wild	51531	51626	0.054506	1.5566	9.0335	0.1751	95	-1.0223	0.057718	0.079016	0.0033314	746	73	0.150558	3.07139e-06
15	Wild	52720	52827	0.1762	1.5604	9.1076	0.17491	107	-0.97062	0.058804	0.076066	0.0034579	1094	74	0.151793	3.09658e-06
15	Wild	54491	54593	0.23068	1.5939	9.9931	0.18694	102	-0.9914	0.061906	0.085413	0.0038323	1664	75	0.166552	3.39765e-06
15	Wild	55524	55611	-0.052766	1.7113	7.2022	0.15805	87	-1.0605	0.045208	0.073578	0.0020438	931	76	0.120037	2.44875e-06
15	Wild	57023	57119	0.052556	1.533	9.4765	0.20363	96	-1.0177	0.067264	0.096766	0.0045245	1412	77	0.157942	3.22201e-06
15	Wild	58301	58407	0.1451	1.5399	9.7721	0.20067	106	-0.97469	0.065836	0.088576	0.0043344	1182	78	0.162868	3.32251e-06
15	Wild	59236	59320	-0.010769	1.5535	7.5109	0.15809	84	-1.0757	0.053537	0.081233	0.0028662	829	79	0.125182	2.55371e-06
15	Wild	60113	60195	0.07731	1.5713	6.2262	0.15697	82	-1.0862	0.049261	0.071739	0.0024266	793	80	0.10377	2.11691e-06
15	Wild	60704	60773	-0.21436	1.7517	5.877	0.14054	69	-1.1612	0.044541	0.076247	0.0019839	509	81	0.09795	1.99818e-06
15	Wild	61953	62057	0.10775	1.637	10.2819	0.17519	104	-0.98297	0.057618	0.085744	0.0033198	1180	82	0.171365	3.49585e-06
15	Wild	62362	62446	0.11591	1.506	5.0418	0.11323	84	-1.0757	0.036476	0.051863	0.0013305	305	83	0.08403	1.71421e-06
15	Wild	64184	64278	0.09233	1.5887	9.0845	0.18916	94	-1.0269	0.060484	0.085058	0.0036583	1738	84	0.151408	3.08873e-06
15	Wild	64988	65056	-0.17985	1.7037	5.8909	0.14591	68	-1.1675	0.045619	0.081304	0.0020811	710	85	0.0981817	2.00291e-06
15	Wild	65976	66057	-0.041415	1.5994	7.0088	0.15581	81	-1.0915	0.04892	0.078075	0.0023931	920	86	0.116813	2.38299e-06
15	Wild	66424	66495	-0.13453	1.8046	4.5091	0.10526	71	-1.1487	0.032392	0.053047	0.0010493	367	87	0.0751517	1.53309e-06
15	Wild	66553	66628	0.095691	1.5932	3.9582	0.096883	75	-1.1249	0.029576	0.043129	0.00087475	58	88	0.06597	1.34579e-06
15	Wild	66744	66869	0.069108	2.088	6.5832	0.10188	125	-0.90309	0.026946	0.051613	0.00072611	116	89	0.10972	2.23829e-06
15	Wild	67100	67139	-0.29246	3.6394	0.62208	0.044076	39	-1.4089	0.011449	0.015187	0.00013109	231	90	0.010368	2.11507e-07
15	Wild	67273	67328	0.011049	1.9339	2.1831	0.069925	55	-1.2596	0.020408	0.032275	0.00041647	134	91	0.036385	7.42254e-07
15	Wild	67391	67435	-0.4817	2.5747	1.7841	0.053038	44	-1.3565	0.016877	0.030975	0.00028485	63	92	0.029735	6.06594e-07
15	Wild	67510	67554	-0.45159	2.6594	1.6508	0.071648	44	-1.3565	0.018701	0.036207	0.00034973	75	93	0.0275133	5.61272e-07
15	Wild	67581	67642	-0.0081014	1.9076	2.5851	0.071155	61	-1.2147	0.020607	0.032628	0.00042466	27	94	0.043085	8.78934e-07
15	Wild	67732	67803	0.086562	1.6706	2.7748	0.067401	71	-1.1487	0.022166	0.031587	0.00049134	90	95	0.0462467	9.43432e-07
15	Wild	67812	67861	-0.27244	2.8588	1.4016	0.046142	49	-1.3098	0.011633	0.017404	0.00013533	9	96	0.02336	4.76544e-07
15	Wild	67861	67924	0.030968	2.2824	2.0581	0.047019	63	-1.2007	0.014307	0.021286	0.00020468	0	97	0.0343017	6.99754e-07
15	Wild	68146	68235	0.09637	1.5519	6.6467	0.13423	89	-1.0506	0.043778	0.06053	0.0019165	222	98	0.110778	2.25988e-06
15	Wild	69379	69475	0.090768	1.5078	10.5303	0.20819	96	-1.0177	0.06933	0.096643	0.0048067	1144	99	0.175505	3.5803e-06
15	Wild	70487	70587	-0.051619	1.5671	9.9323	0.17362	100	-1	0.057515	0.091804	0.003308	1012	100	0.165538	3.37698e-06
15	Wild	71713	71802	-0.22646	1.6999	10.4323	0.21084	89	-1.0506	0.064545	0.11508	0.0041661	1126	101	0.173872	3.54698e-06
14	Wild	171	242	0.098796	1.5878	4.2985	0.10352	71	-1.1487	0.035214	0.04807	0.0012401	171	1	0.0716417	1.46149e-06
14	Wild	356	438	-0.034947	1.6684	5.8815	0.13343	82	-1.0862	0.04015	0.064039	0.001612	114	2	0.098025	1.99971e-06
14	Wild	563	631	-0.11679	1.7236	4.6196	0.126	68	-1.1675	0.038397	0.065438	0.0014743	125	3	0.0769933	1.57066e-06
14	Wild	842	927	0.057858	1.5081	6.5727	0.14883	85	-1.0706	0.047587	0.067964	0.0022645	211	4	0.109545	2.23472e-06
14	Wild	1131	1220	0.072543	1.5441	7.1347	0.15162	89	-1.0506	0.048686	0.069437	0.0023703	204	5	0.118912	2.4258e-06
14	Wild	1455	1531	-0.3473	1.9342	6.6828	0.13796	76	-1.1192	0.041442	0.080672	0.0017175	235	6	0.11138	2.27215e-06
14	Wild	1957	2040	-0.040233	1.6126	9.7268	0.22474	83	-1.0809	0.072027	0.11116	0.0051879	426	7	0.162113	3.30711e-06
14	Wild	2671	2766	0.0032597	1.5133	14.097	0.26524	95	-1.0223	0.090575	0.13601	0.0082038	631	8	0.23495	4.79298e-06
14	Wild	3352	3428	-0.045634	1.5917	10.2463	0.24933	76	-1.1192	0.081995	0.13061	0.0067231	586	9	0.170772	3.48374e-06
14	Wild	3966	4075	0.33185	1.5935	13.8747	0.28213	109	-0.96257	0.097721	0.11831	0.0095495	538	10	0.231245	4.7174e-06
14	Wild	4684	4775	-0.0017959	1.6161	12.8218	0.26535	91	-1.041	0.086345	0.13182	0.0074554	609	11	0.213697	4.35941e-06
14	Wild	5543	5638	-0.082884	1.6048	13.7552	0.26722	95	-1.0223	0.087851	0.13875	0.0077178	768	12	0.229253	4.67677e-06
14	Wild	6052	6141	-0.046756	1.5225	9.0242	0.20016	89	-1.0506	0.066433	0.096677	0.0044133	414	13	0.150403	3.06823e-06
14	Wild	6603	6679	-0.17436	1.6524	8.5402	0.19023	76	-1.1192	0.062353	0.10306	0.0038879	462	14	0.142337	2.90367e-06
14	Wild	7389	7481	-0.07927	1.6733	12.8364	0.25301	92	-1.0362	0.080194	0.13061	0.006431	710	15	0.21394	4.36438e-06
14	Wild	8314	8415	0.085175	1.5893	13.0515	0.26048	101	-0.99568	0.0849	0.12214	0.0072081	833	16	0.217525	4.43751e-06
14	Wild	9359	9470	0.1298	1.5607	14.1977	0.26196	111	-0.95468	0.090084	0.12309	0.0081151	944	17	0.236628	4.82722e-06
14	Wild	10247	10348	0.15207	1.5462	10.7861	0.22596	101	-0.99568	0.079763	0.10512	0.0063621	777	18	0.179768	3.66727e-06
14	Wild	11333	11431	0.026663	1.5945	12.836	0.24725	98	-1.0088	0.082122	0.1207	0.006744	985	19	0.213933	4.36424e-06
14	Wild	11677	11742	-0.17798	1.7114	5.0856	0.1331	65	-1.1871	0.039969	0.065402	0.0015975	246	20	0.08476	1.7291e-06
14	Wild	12147	12211	-0.19554	1.7739	5.7485	0.15508	64	-1.1938	0.048119	0.082413	0.0023155	405	21	0.0958083	1.95449e-06
14	Wild	12270	12338	-0.053021	1.5756	3.9989	0.11223	68	-1.1675	0.036333	0.057287	0.0013201	59	22	0.0666483	1.35963e-06
14	Wild	12361	12404	-0.462	2.0065	1.6226	0.052291	43	-1.3665	0.017133	0.031844	0.00029355	23	23	0.0270433	5.51684e-07
14	Wild	12425	12482	-0.020812	1.9706	2.6173	0.081817	57	-1.2441	0.023531	0.038554	0.0005537	21	24	0.0436217	8.89882e-07
14	Wild	12502	12550	-0.36242	2.1261	2.311	0.064962	48	-1.3188	0.020861	0.034948	0.00043519	20	25	0.0385167	7.8574e-07
14	Wild	12587	12641	-0.21202	2.0179	2.8294	0.089826	54	-1.2676	0.026318	0.04564	0.00069262	37	26	0.0471567	9.61996e-07
14	Wild	12659	12704	-0.18791	2.4005	1.9498	0.072065	45	-1.3468	0.020626	0.037469	0.00042543	18	27	0.0324967	6.62932e-07
14	Wild	12726	12776	-0.47397	2.239	2.591	0.068254	50	-1.301	0.020676	0.035259	0.00042749	22	28	0.0431833	8.8094e-07
14	Wild	12781	12851	0.48743	1.8968	2.356	0.086664	70	-1.1549	0.024762	0.032216	0.00061313	5	29	0.0392667	8.0104e-07
14	Wild	13172	13241	-0.15835	1.7572	5.3581	0.1382	69	-1.1612	0.04334	0.075327	0.0018783	321	30	0.0893017	1.82175e-06
14	Wild	14592	14684	0.0019402	1.5217	11.5475	0.24081	92	-1.0362	0.081147	0.11456	0.0065849	1351	31	0.192458	3.92615e-06
14	Wild	14992	15077	-0.0027421	1.5569	7.8496	0.17019	85	-1.0706	0.056826	0.084448	0.0032292	308	32	0.130827	2.66886e-06
14	Wild	16073	16153	-0.12241	1.6737	8.3844	0.19314	80	-1.0969	0.059559	0.10111	0.0035473	996	33	0.13974	2.8507e-06
14	Wild	17208	17303	0.11535	1.6116	13.0004	0.28037	95	-1.0223	0.090618	0.12773	0.0082116	1055	34	0.216673	4.42014e-06
14	Wild	18524	18648	0.52777	1.7089	13.8754	0.28102	124	-0.90658	0.10046	0.10652	0.010091	1221	35	0.231257	4.71764e-06
14	Wild	19877	19969	0.11661	1.554	11.2469	0.25516	92	-1.0362	0.083028	0.11816	0.0068937	1229	36	0.187448	3.82395e-06
14	Wild	21314	21391	0.050407	1.5215	9.3479	0.23808	77	-1.1135	0.080008	0.11479	0.0064013	1345	37	0.155798	3.17829e-06
14	Wild	21582	21658	0.15352	1.5676	5.3344	0.13421	76	-1.1192	0.045721	0.062968	0.0020904	191	38	0.0889067	1.8137e-06
14	Wild	21787	21868	0.14303	1.4824	6.959	0.15673	81	-1.0915	0.053453	0.07352	0.0028573	129	39	0.115983	2.36606e-06
14	Wild	22067	22133	-0.086506	1.6847	4.4788	0.11684	66	-1.1805	0.03725	0.058909	0.0013876	199	40	0.0746467	1.52279e-06
14	Wild	22624	22698	0.053989	1.4939	6.3468	0.17435	74	-1.1308	0.057325	0.080181	0.0032861	491	41	0.10578	2.15791e-06
14	Wild	23146	23235	0.16702	1.5001	6.7511	0.15346	89	-1.0506	0.049381	0.06691	0.0024385	448	42	0.112518	2.29537e-06
14	Wild	23721	23789	-0.2855	1.7232	5.4275	0.13795	68	-1.1675	0.043521	0.076307	0.001894	486	43	0.0904583	1.84535e-06
14	Wild	24546	24636	0.10003	1.5452	8.2697	0.17284	90	-1.0458	0.057105	0.080581	0.003261	757	44	0.137828	2.8117e-06
14	Wild	25038	25124	0.066658	1.5617	6.5441	0.13981	86	-1.0655	0.043882	0.066159	0.0019256	402	45	0.109068	2.22499e-06
14	Wild	25592	25665	-0.18033	1.6984	6.1862	0.13644	73	-1.1367	0.042999	0.073079	0.0018489	468	46	0.103103	2.10331e-06
14	Wild	26647	26733	0.069927	1.6175	7.7172	0.17317	86	-1.0655	0.055718	0.083526	0.0031045	982	47	0.12862	2.62385e-06
14	Wild	27329	27401	-0.097271	1.6377	6.0612	0.15505	72	-1.1427	0.046885	0.077427	0.0021982	596	48	0.10102	2.06081e-06
14	Wild	28080	28153	-0.18286	1.7318	5.5187	0.13011	73	-1.1367	0.039484	0.06587	0.001559	679	49	0.0919783	1.87636e-06
14	Wild	28395	28464	-0.021698	1.8185	3.7917	0.087414	69	-1.1612	0.027937	0.044291	0.00078049	242	50	0.063195	1.28918e-06
14	Wild	29447	29526	-0.20777	1.748	7.5114	0.16694	79	-1.1024	0.050341	0.086222	0.0025342	983	51	0.12519	2.55388e-06
14	Wild	30080	30155	-0.042811	1.5743	5.3156	0.11745	75	-1.1249	0.037139	0.05716	0.0013793	554	52	0.0885933	1.8073e-06
14	Wild	31117	31200	0.03167	1.5742	6.6054	0.15965	83	-1.0809	0.050742	0.074947	0.0025748	962	53	0.11009	2.24584e-06
14	Wild	32046	32118	-0.057303	1.6414	5.4567	0.14049	72	-1.1427	0.045292	0.072174	0.0020513	846	54	0.090945	1.85528e-06
14	Wild	32429	32502	-0.24186	1.8093	5.4044	0.11376	73	-1.1367	0.035435	0.063574	0.0012557	311	55	0.0900733	1.8375e-06
14	Wild	32757	32851	0.27927	1.5205	3.9314	0.10199	94	-1.0269	0.031773	0.040505	0.0010095	255	56	0.0655233	1.33668e-06
14	Wild	34020	34092	-0.14158	1.6708	5.482	0.13867	72	-1.1427	0.043802	0.07355	0.0019186	1169	57	0.0913667	1.86388e-06
14	Wild	34915	34991	-0.069622	1.6415	5.7769	0.14359	76	-1.1192	0.046902	0.074758	0.0021998	823	58	0.0962817	1.96415e-06
14	Wild	35120	35183	-0.31015	1.8984	3.3469	0.087822	63	-1.2007	0.024916	0.045365	0.00062081	129	59	0.0557817	1.13795e-06
14	Wild	35881	35943	-0.21983	1.7462	4.0645	0.10641	62	-1.2076	0.032581	0.058665	0.0010615	698	60	0.0677417	1.38193e-06
14	Wild	36898	36987	0.13089	1.5616	6.8816	0.15718	89	-1.0506	0.051453	0.067888	0.0026474	955	61	0.114693	2.33974e-06
14	Wild	37713	37796	0.013407	1.5078	6.2844	0.12327	83	-1.0809	0.042291	0.059374	0.0017885	726	62	0.10474	2.1367e-06
14	Wild	38996	39079	-0.036578	1.4789	8.75	0.19467	83	-1.0809	0.063428	0.096317	0.0040231	1200	63	0.145833	2.975e-06
14	Wild	39740	39819	-0.051114	1.5642	6.5143	0.15996	79	-1.1024	0.04935	0.080918	0.0024354	661	64	0.108572	2.21486e-06
14	Wild	40692	40762	-0.072023	1.5574	4.8125	0.11935	70	-1.1549	0.038571	0.060235	0.0014877	873	65	0.0802083	1.63625e-06
14	Wild	41621	41697	-0.058961	1.7022	6.3892	0.15476	76	-1.1192	0.046514	0.07377	0.0021636	859	66	0.106487	2.17233e-06
14	Wild	42609	42693	0.12459	1.5666	5.9138	0.12733	84	-1.0757	0.043177	0.060794	0.0018642	912	67	0.0985633	2.01069e-06
14	Wild	43673	43749	-0.13239	1.686	6.0029	0.14513	76	-1.1192	0.044634	0.076686	0.0019922	980	68	0.100048	2.04099e-06
14	Wild	44194	44258	-0.070688	1.7622	4.0268	0.10856	64	-1.1938	0.033201	0.057306	0.0011023	445	69	0.0671133	1.36911e-06
14	Wild	44911	44971	-0.19914	2.0344	4.0511	0.10794	60	-1.2218	0.031653	0.058928	0.0010019	653	70	0.0675183	1.37737e-06
14	Wild	46116	46192	-0.10271	1.6014	6.0145	0.14751	76	-1.1192	0.04545	0.073188	0.0020657	1145	71	0.100242	2.04493e-06
14	Wild	47056	47131	-0.089697	1.7109	6.4191	0.15329	75	-1.1249	0.044871	0.074462	0.0020134	864	72	0.106985	2.18249e-06
14	Wild	48243	48329	0.061067	1.4884	7.3524	0.15597	86	-1.0655	0.052947	0.075616	0.0028034	1112	73	0.12254	2.49982e-06
14	Wild	48665	48736	-0.018897	1.6286	4.9254	0.12588	71	-1.1487	0.040295	0.064201	0.0016237	336	74	0.08209	1.67464e-06
14	Wild	49732	49817	0.065556	1.553	5.9523	0.14019	85	-1.0706	0.047116	0.068903	0.0022199	996	75	0.099205	2.02378e-06
14	Wild	50531	50651	0.58193	1.792	6.5051	0.13173	120	-0.92082	0.042659	0.047429	0.0018198	714	76	0.108418	2.21173e-06
14	Wild	50955	51038	0.038262	1.5972	5.5522	0.1212	83	-1.0809	0.039706	0.058183	0.0015766	304	77	0.0925367	1.88775e-06
14	Wild	51358	51419	-0.044345	1.8708	3.0338	0.093174	61	-1.2147	0.028341	0.047096	0.00080324	320	78	0.0505633	1.03149e-06
14	Wild	52542	52636	0.15307	1.5259	6.4757	0.14842	94	-1.0269	0.049102	0.066487	0.002411	1123	79	0.107928	2.20174e-06
14	Wild	53359	53431	-0.2739	1.7742	7.0429	0.15992	72	-1.1427	0.049397	0.092578	0.0024401	723	80	0.117382	2.39459e-06
14	Wild	53495	53554	0.024668	2.0502	2.8819	0.088155	59	-1.2291	0.024816	0.04355	0.00061584	64	81	0.0480317	9.79846e-07
14	Wild	53815	53905	0.40713	1.7091	4.7393	0.097522	90	-1.0458	0.032575	0.039467	0.0010611	261	82	0.0789883	1.61136e-06
14	Wild	54399	54473	0.061956	1.595	4.7906	0.12425	74	-1.1308	0.039176	0.059119	0.0015348	494	83	0.0798433	1.6288e-06
14	Wild	55148	55234	-0.0045537	1.49	6.9044	0.16439	86	-1.0655	0.057901	0.078638	0.0033526	675	84	0.115073	2.3475e-06
14	Wild	55794	55874	-0.14876	1.6447	7.4887	0.18127	80	-1.0969	0.055376	0.091384	0.0030665	560	85	0.124812	2.54616e-06
14	Wild	56546	56628	-0.0206	1.4876	7.0636	0.15736	82	-1.0862	0.05341	0.08089	0.0028526	672	86	0.117727	2.40162e-06
14	Wild	56930	56996	-0.061543	1.8322	4.467	0.12477	66	-1.1805	0.036973	0.061027	0.001367	302	87	0.07445	1.51878e-06
14	Wild	57860	57935	-0.10585	1.5997	6.9113	0.15663	75	-1.1249	0.050916	0.082287	0.0025924	864	88	0.115188	2.34984e-06
14	Wild	58827	58904	-0.22273	1.6621	6.8523	0.15459	77	-1.1135	0.047125	0.083825	0.0022208	892	89	0.114205	2.32978e-06
14	Wild	59344	59421	-0.13482	1.6322	5.334	0.1255	77	-1.1135	0.037568	0.058699	0.0014113	440	90	0.0889	1.81356e-06
14	Wild	59483	59534	-0.34704	2.1961	2.5889	0.084033	51	-1.2924	0.022376	0.042079	0.00050067	62	91	0.0431483	8.80226e-07
14	Wild	60704	60814	0.47145	1.7151	7.1373	0.15116	110	-0.95861	0.045815	0.062086	0.002099	1170	92	0.118955	2.42668e-06
14	Wild	61858	61939	0.019028	1.6152	5.4984	0.13481	81	-1.0915	0.042467	0.061739	0.0018034	1044	93	0.09164	1.86946e-06
14	Wild	62889	62973	-0.084874	1.5374	7.4286	0.15142	84	-1.0757	0.0512	0.080974	0.0026214	950	94	0.12381	2.52572e-06
14	Wild	64014	64100	-0.078254	1.5328	7.5197	0.15524	86	-1.0655	0.053295	0.081398	0.0028404	1041	95	0.125328	2.5567e-06
14	Wild	64919	64996	-0.18128	1.6329	7.0483	0.1694	77	-1.1135	0.051934	0.087861	0.0026972	819	96	0.117472	2.39642e-06
14	Wild	65746	65855	0.17339	1.4916	9.0499	0.15592	109	-0.96257	0.05429	0.073201	0.0029474	750	97	0.150832	3.07697e-06
14	Wild	66592	66675	-0.096813	1.6403	7.7356	0.17772	83	-1.0809	0.054579	0.090321	0.0029789	737	98	0.128927	2.6301e-06
14	Wild	67093	67172	0.015189	1.641	5.5045	0.12423	79	-1.1024	0.03942	0.062997	0.0015539	418	99	0.0917417	1.87153e-06
14	Wild	67819	67915	0.049388	1.618	7.5166	0.16177	96	-1.0177	0.052759	0.077357	0.0027835	647	100	0.125277	2.55564e-06
14	Wild	68739	68832	-0.11993	1.5605	7.911	0.15636	93	-1.0315	0.050997	0.07973	0.0026007	824	101	0.13185	2.68974e-06
14	Wild	68855	68959	-0.23846	2.352	4.684	0.066339	104	-0.98297	0.018752	0.035298	0.00035164	23	102	0.0780667	1.59256e-06
14	Wild	69130	69196	0.016957	1.9028	2.1006	0.05076	66	-1.1805	0.015834	0.024697	0.0002507	171	103	0.03501	7.14204e-07
14	Wild	69952	70029	0.091613	1.7852	3.9389	0.11245	77	-1.1135	0.033439	0.049208	0.0011182	756	104	0.0656483	1.33923e-06
14	Wild	70250	70305	-0.35385	2.1316	2.9017	0.07129	55	-1.2596	0.02187	0.040052	0.00047828	221	105	0.0483617	9.86578e-07
14	Wild	70865	70935	-0.082373	1.7618	4.0647	0.10786	70	-1.1549	0.032846	0.054415	0.0010789	560	106	0.067745	1.382e-06
13	Wild	155	192	-0.801	3.1002	0.9297	0.026801	37	-1.4318	0.011184	0.014483	0.00012509	155	1	0.015495	3.16098e-07
13	Wild	236	275	-0.80052	2.9204	1.132	0.032951	39	-1.4089	0.01179	0.016067	0.00013901	44	2	0.0188667	3.8488e-07
13	Wild	293	328	-0.53801	3.709	0.82705	0.047182	35	-1.4559	0.011508	0.019202	0.00013242	18	3	0.0137842	2.81197e-07
13	Wild	343	385	-0.42539	2.1474	1.4673	0.058314	42	-1.3768	0.018653	0.030011	0.00034793	15	4	0.024455	4.98882e-07
13	Wild	413	447	-0.048047	2.2734	0.90472	0.035472	34	-1.4685	0.011226	0.017879	0.00012603	28	5	0.0150787	3.07605e-07
13	Wild	468	497	-0.22432	1.7308	0.54041	0.030914	29	-1.5376	0.011377	0.016569	0.00012945	21	6	0.00900683	1.83739e-07
13	Wild	519	538	0.45594	8.3181	0.20973	0.031239	19	-1.7212	0.0073034	0.0095355	5.3339e-05	22	7	0.0034955	7.13082e-08
13	Wild	538	547	-0.31956	5.0447	0.19861	0.029166	9	-2.0458	0.010228	0.009997	0.00010462	0	8	0.00331017	6.75274e-08
13	Wild	635	661	-0.018596	2.0642	0.3366	0.0337	26	-1.585	0.0099399	0.011759	9.8801e-05	88	9	0.00561	1.14444e-07
13	Wild	676	704	-0.92645	2.4115	0.53982	0.025461	28	-1.5528	0.0087545	0.015552	7.6641e-05	15	10	0.008997	1.83539e-07
13	Wild	733	765	0.013068	3.9498	0.66973	0.044278	32	-1.4949	0.0096672	0.018928	9.3455e-05	29	11	0.0111622	2.27708e-07
13	Wild	844	876	-0.52565	4.3131	0.66623	0.037413	32	-1.4949	0.0087774	0.018152	7.7043e-05	79	12	0.0111038	2.26518e-07
13	Wild	936	976	-0.071018	2.1926	0.98865	0.043609	40	-1.3979	0.013463	0.022548	0.00018126	60	13	0.0164775	3.36141e-07
13	Wild	998	1035	0.31454	2.8625	0.83455	0.047836	37	-1.4318	0.012454	0.01889	0.00015509	22	14	0.0139092	2.83747e-07
13	Wild	1055	1082	-0.9301	5.915	0.52548	0.035477	27	-1.5686	0.0074886	0.016887	5.608e-05	20	15	0.008758	1.78663e-07
13	Wild	1108	1137	-0.19689	2.361	0.68324	0.041179	29	-1.5376	0.012254	0.021875	0.00015016	26	16	0.0113873	2.32302e-07
13	Wild	1157	1188	-0.52329	3.2167	0.584	0.038768	31	-1.5086	0.0093359	0.016971	8.7159e-05	20	17	0.00973333	1.9856e-07
13	Wild	1208	1235	0.19668	3.5686	0.22768	0.0255	27	-1.5686	0.009213	0.0077687	8.488e-05	20	18	0.00379467	7.74112e-08
13	Wild	1263	1294	-1.02	3.2318	0.59729	0.028692	31	-1.5086	0.011059	0.015031	0.00012231	28	19	0.00995483	2.03079e-07
13	Wild	1314	1351	-0.44291	3.6933	1.1537	0.046651	37	-1.4318	0.012748	0.015782	0.0001625	20	20	0.0192283	3.92258e-07
13	Wild	1362	1387	0.81606	2.6113	0.39468	0.026095	25	-1.6021	0.0090464	0.0086408	8.1838e-05	11	21	0.006578	1.34191e-07
13	Wild	1421	1462	-0.12956	2.3354	1.4684	0.044808	41	-1.3872	0.014699	0.019814	0.00021606	34	22	0.0244733	4.99256e-07
13	Wild	1479	1517	-0.3445	2.7194	0.9913	0.027487	38	-1.4202	0.01071	0.012188	0.00011471	17	23	0.0165217	3.37042e-07
13	Wild	1549	1581	-0.50536	2.8027	0.80634	0.025497	32	-1.4949	0.0097901	0.012622	9.5846e-05	32	24	0.013439	2.74156e-07
13	Wild	1605	1639	0.75568	3.3797	0.60417	0.025428	34	-1.4685	0.0082384	0.0081326	6.7872e-05	24	25	0.0100695	2.05418e-07
13	Wild	1668	1707	0.010828	2.4623	0.84991	0.043189	39	-1.4089	0.010797	0.01634	0.00011657	29	26	0.0141652	2.88969e-07
13	Wild	1774	1805	-0.99743	3.6175	0.63105	0.031016	31	-1.5086	0.011106	0.01774	0.00012334	67	27	0.0105175	2.14557e-07
13	Wild	1864	1906	0.038505	3.1375	1.1639	0.044929	42	-1.3768	0.01183	0.018895	0.00013994	59	28	0.0193983	3.95726e-07
13	Wild	1932	1971	-0.67192	2.8365	1.1273	0.027391	39	-1.4089	0.011262	0.014013	0.00012683	26	29	0.0187883	3.83282e-07
13	Wild	2021	2070	-0.36036	2.5712	2.4881	0.079225	49	-1.3098	0.021676	0.035783	0.00046985	50	30	0.0414683	8.45954e-07
13	Wild	2101	2140	-0.20625	3.1187	0.80298	0.048987	39	-1.4089	0.012302	0.019122	0.00015134	31	31	0.013383	2.73013e-07
13	Wild	2184	2225	-0.50475	3.3907	1.4538	0.068806	41	-1.3872	0.018801	0.034411	0.00035349	44	32	0.02423	4.94292e-07
13	Wild	2266	2308	-0.43558	2.7315	1.8471	0.061983	42	-1.3768	0.018073	0.028443	0.00032663	41	33	0.030785	6.28014e-07
13	Wild	2383	2436	-0.090277	1.9792	1.7477	0.065201	53	-1.2757	0.018513	0.026553	0.00034275	75	34	0.0291283	5.94218e-07
13	Wild	2473	2520	-0.26809	2.6537	2.0022	0.076855	47	-1.3279	0.019202	0.040061	0.00036872	37	35	0.03337	6.80748e-07
13	Wild	2590	2641	-0.24372	2.0691	2.1936	0.072134	51	-1.2924	0.018865	0.034286	0.0003559	70	36	0.03656	7.45824e-07
13	Wild	2679	2717	-0.35841	4.0831	0.88515	0.044302	38	-1.4202	0.011834	0.020856	0.00014004	38	37	0.0147525	3.00951e-07
13	Wild	2735	2787	-0.036383	1.6323	1.784	0.057625	52	-1.284	0.018805	0.023897	0.00035363	18	38	0.0297333	6.0656e-07
13	Wild	2842	2896	-0.10604	1.6994	2.6976	0.082	54	-1.2676	0.027077	0.040525	0.00073314	55	39	0.04496	9.17184e-07
13	Wild	2957	3004	-0.53088	2.3598	2.4628	0.069624	47	-1.3279	0.022224	0.037937	0.00049389	61	40	0.0410467	8.37352e-07
13	Wild	3034	3074	-0.5535	1.9087	1.4561	0.05058	40	-1.3979	0.017913	0.027611	0.00032086	30	41	0.0242683	4.95074e-07
13	Wild	3093	3133	-0.21047	2.4556	1.558	0.044215	40	-1.3979	0.016628	0.020567	0.0002765	19	42	0.0259667	5.2972e-07
13	Wild	3155	3192	-0.22801	1.8972	1.2966	0.04653	37	-1.4318	0.015998	0.025619	0.00025592	22	43	0.02161	4.40844e-07
13	Wild	3231	3270	-0.15684	3.0548	1.1627	0.049336	39	-1.4089	0.013383	0.024149	0.00017911	39	44	0.0193783	3.95318e-07
13	Wild	3288	3327	-0.12192	2.4875	0.86077	0.043089	39	-1.4089	0.012061	0.021382	0.00014547	18	45	0.0143462	2.92662e-07
13	Wild	3414	3458	-0.10139	2.0817	1.3973	0.061423	44	-1.3565	0.018897	0.029411	0.00035709	87	46	0.0232883	4.75082e-07
13	Wild	3478	3510	-0.39976	2.8844	0.75592	0.044653	32	-1.4949	0.014852	0.020594	0.00022059	20	47	0.0125987	2.57013e-07
13	Wild	3555	3596	-0.34435	2.0036	1.3296	0.046732	41	-1.3872	0.015271	0.023906	0.00023319	45	48	0.02216	4.52064e-07
13	Wild	3625	3671	-0.27233	2.3277	0.88986	0.039576	46	-1.3372	0.0096727	0.016141	9.356e-05	29	49	0.014831	3.02552e-07
13	Wild	3716	3763	-0.37968	2.0211	1.3041	0.054998	47	-1.3279	0.014844	0.026044	0.00022034	45	50	0.021735	4.43394e-07
13	Wild	3805	3851	-0.27725	2.2074	1.8883	0.068632	46	-1.3372	0.017839	0.033941	0.00031822	42	51	0.0314717	6.42022e-07
13	Wild	3895	3935	-0.74644	2.5236	0.70918	0.030002	40	-1.3979	0.0099481	0.015534	9.8965e-05	44	52	0.0118197	2.41121e-07
13	Wild	4105	4137	-0.42198	2.0059	0.75436	0.026623	32	-1.4949	0.010208	0.012314	0.00010421	170	53	0.0125727	2.56482e-07
13	Wild	4163	4170	1.7671	6.9518	0.053309	0.028057	7	-2.1549	0.0098293	0.0062735	9.6616e-05	26	54	0.000888483	1.81251e-08
13	Wild	4183	4217	0.082634	5.0517	0.527	0.028304	34	-1.4685	0.0086117	0.008065	7.4162e-05	13	55	0.00878333	1.7918e-07
13	Wild	4244	4289	-0.24147	1.8107	1.5125	0.054915	45	-1.3468	0.017261	0.030571	0.00029793	27	56	0.0252083	5.1425e-07
13	Wild	4296	4329	-0.11969	4.3635	0.82519	0.036149	33	-1.4815	0.0095103	0.018388	9.0445e-05	7	57	0.0137532	2.80565e-07
13	Wild	4403	4420	-0.66988	2.0936	0.26661	0.026297	17	-1.7696	0.0088082	0.013851	7.7584e-05	74	58	0.0044435	9.06474e-08
13	Wild	4449	4484	-0.32396	2.1794	0.8567	0.042286	35	-1.4559	0.012964	0.023003	0.00016806	29	59	0.0142783	2.91278e-07
13	Wild	4511	4549	-0.30668	2.0884	1.1182	0.046874	38	-1.4202	0.014322	0.023924	0.00020513	27	60	0.0186367	3.80188e-07
13	Wild	4566	4579	0.013903	1.1159	0.16539	0.025364	13	-1.8861	0.0099073	0.010745	9.8155e-05	17	61	0.0027565	5.62326e-08
13	Wild	4625	4654	-0.38857	3.4546	0.73633	0.043161	29	-1.5376	0.011213	0.023487	0.00012573	46	62	0.0122722	2.50352e-07
13	Wild	4676	4709	-0.68282	2.7875	0.92526	0.042565	33	-1.4815	0.013152	0.026123	0.00017297	22	63	0.015421	3.14588e-07
13	Wild	4727	4757	-0.66913	2.9852	0.91131	0.038175	30	-1.5229	0.012333	0.02265	0.00015211	18	64	0.0151885	3.09845e-07
13	Wild	4784	4823	-0.06304	3.1006	1.241	0.049157	39	-1.4089	0.014476	0.021426	0.00020956	27	65	0.0206833	4.2194e-07
13	Wild	4842	4883	-0.6505	2.2603	1.676	0.048976	41	-1.3872	0.018004	0.02871	0.00032413	19	66	0.0279333	5.6984e-07
13	Wild	4908	4946	0.0045449	2.9474	0.79352	0.050876	38	-1.4202	0.012608	0.019925	0.00015897	25	67	0.0132253	2.69797e-07
13	Wild	4978	5051	-0.55129	2.8771	1.9942	0.050872	73	-1.1367	0.011713	0.026739	0.0001372	32	68	0.0332367	6.78028e-07
13	Wild	5076	5106	-0.49542	5.1494	0.62219	0.038355	30	-1.5229	0.008047	0.019839	6.4754e-05	25	69	0.0103698	2.11545e-07
13	Wild	5137	5181	-0.27957	2.1001	1.5819	0.069679	44	-1.3565	0.021036	0.033762	0.00044253	31	70	0.026365	5.37846e-07
13	Wild	5241	5294	-0.19377	2.1692	2.4536	0.083235	53	-1.2757	0.023826	0.038117	0.00056767	60	71	0.0408933	8.34224e-07
13	Wild	5429	5497	-0.087738	1.7066	4.6606	0.11069	68	-1.1675	0.035564	0.059813	0.0012648	135	72	0.0776767	1.5846e-06
13	Wild	5605	5671	-0.30218	1.749	4.542	0.10571	66	-1.1805	0.03215	0.054007	0.0010336	108	73	0.0757	1.54428e-06
13	Wild	5770	5830	-0.18304	1.948	3.1036	0.097706	60	-1.2218	0.027318	0.048831	0.00074625	99	74	0.0517267	1.05522e-06
13	Wild	5998	6067	-0.14091	1.8825	3.8027	0.098384	69	-1.1612	0.030697	0.052508	0.0009423	168	75	0.0633783	1.29292e-06
13	Wild	6235	6304	0.017013	1.6057	4.5547	0.11654	69	-1.1612	0.036626	0.062236	0.0013414	168	76	0.0759117	1.5486e-06
13	Wild	6395	6456	-0.28368	1.8818	4.1466	0.11692	61	-1.2147	0.035872	0.065733	0.0012868	91	77	0.06911	1.40984e-06
13	Wild	6559	6621	-0.14081	1.8388	4.3476	0.11686	62	-1.2076	0.033551	0.055149	0.0011257	103	78	0.07246	1.47818e-06
13	Wild	6656	6712	-0.076979	1.8665	2.6811	0.073069	56	-1.2518	0.023187	0.036771	0.00053766	35	79	0.044685	9.11574e-07
13	Wild	6753	6801	-0.16046	1.9995	2.2359	0.065009	48	-1.3188	0.021028	0.031826	0.00044219	41	80	0.037265	7.60206e-07
13	Wild	6835	6882	-0.35886	2.2004	2.4326	0.076951	47	-1.3279	0.023081	0.034549	0.00053273	34	81	0.0405433	8.27084e-07
13	Wild	6899	6956	0.20884	1.8965	2.0519	0.064113	57	-1.2441	0.019602	0.025267	0.00038425	17	82	0.0341983	6.97646e-07
13	Wild	6967	7023	-0.14206	1.5352	2.5415	0.069345	56	-1.2518	0.024091	0.033505	0.00058036	11	83	0.0423583	8.6411e-07
13	Wild	7060	7098	-0.90877	3.4064	0.95925	0.032377	38	-1.4202	0.012105	0.0185	0.00014653	37	84	0.0159875	3.26145e-07
13	Wild	7118	7163	-0.18613	2.0034	1.5926	0.048791	45	-1.3468	0.015546	0.024449	0.00024167	20	85	0.0265433	5.41484e-07
13	Wild	7187	7235	-0.14331	2.3132	2.0975	0.06579	48	-1.3188	0.020004	0.029524	0.00040018	24	86	0.0349583	7.1315e-07
13	Wild	7269	7312	-0.48328	2.5095	1.6585	0.047305	43	-1.3665	0.015938	0.024471	0.00025401	34	87	0.0276417	5.6389e-07
13	Wild	7348	7390	-0.56623	2.2201	1.4639	0.053851	42	-1.3768	0.017339	0.032426	0.00030065	36	88	0.0243983	4.97726e-07
13	Wild	7424	7467	-0.34066	2.4832	1.8049	0.075571	43	-1.3665	0.018842	0.040051	0.000355	34	89	0.0300817	6.13666e-07
13	Wild	7523	7576	-0.20887	1.8178	2.5112	0.078723	53	-1.2757	0.025503	0.039081	0.00065038	56	90	0.0418533	8.53808e-07
13	Wild	7587	7624	-0.61468	2.2833	1.0387	0.029453	37	-1.4318	0.011642	0.015531	0.00013555	11	91	0.0173117	3.53158e-07
13	Wild	7655	7699	-0.45795	2.8724	2.0207	0.064697	44	-1.3565	0.018048	0.03022	0.00032574	31	92	0.0336783	6.87038e-07
13	Wild	7730	7782	-0.19548	1.7644	2.5101	0.076662	52	-1.284	0.02373	0.032642	0.00056309	31	93	0.041835	8.53434e-07
13	Wild	7797	7841	-0.5411	2.8543	1.3481	0.059808	44	-1.3565	0.014146	0.028968	0.0002001	15	94	0.0224683	4.58354e-07
13	Wild	7865	7897	-0.70127	3.981	0.58907	0.04072	32	-1.4949	0.011295	0.017567	0.00012757	24	95	0.00981783	2.00284e-07
13	Wild	7932	7980	-0.2939	2.025	2.1519	0.068891	48	-1.3188	0.02293	0.033595	0.00052579	35	96	0.035865	7.31646e-07
13	Wild	8010	8063	-0.19333	1.9485	2.9046	0.085021	53	-1.2757	0.027169	0.043156	0.00073817	30	97	0.04841	9.87564e-07
13	Wild	8090	8130	-0.32846	2.1122	0.95255	0.039788	40	-1.3979	0.012258	0.022888	0.00015026	27	98	0.0158758	3.23867e-07
13	Wild	8153	8195	-0.4181	2.8627	1.6465	0.045531	42	-1.3768	0.014422	0.021749	0.00020798	23	99	0.0274417	5.5981e-07
13	Wild	8281	8340	-0.25039	2.0717	3.6265	0.097167	59	-1.2291	0.028085	0.04938	0.00078876	86	100	0.0604417	1.23301e-06
13	Wild	8381	8431	-0.16138	1.7777	1.6691	0.062122	50	-1.301	0.020289	0.031345	0.00041164	41	101	0.0278183	5.67494e-07
13	Wild	8447	8484	-0.096507	2.002	0.82244	0.041964	37	-1.4318	0.013558	0.020754	0.00018381	16	102	0.0137073	2.7963e-07
13	Wild	8512	8554	-0.6238	2.4802	2.0825	0.054086	42	-1.3768	0.018494	0.030839	0.00034201	28	103	0.0347083	7.0805e-07
13	Wild	8577	8616	0.083713	2.4741	0.86138	0.046511	39	-1.4089	0.013625	0.019271	0.00018564	23	104	0.0143563	2.92869e-07
13	Wild	8636	8677	-0.39261	1.8786	1.0773	0.043899	41	-1.3872	0.015007	0.023348	0.00022521	20	105	0.017955	3.66282e-07
13	Wild	8701	8746	-0.30484	2.5369	1.3186	0.060766	45	-1.3468	0.017269	0.025564	0.00029823	24	106	0.0219767	4.48324e-07
13	Wild	8749	8792	-0.20645	2.0097	1.3589	0.045721	43	-1.3665	0.015887	0.022519	0.0002524	3	107	0.0226483	4.62026e-07
13	Wild	8813	8849	-0.5677	3.468	1.2254	0.046897	36	-1.4437	0.012698	0.019816	0.00016124	21	108	0.0204233	4.16636e-07
13	Wild	8896	8934	-1.2703	5.1278	1.9264	0.07077	38	-1.4202	0.017161	0.045147	0.00029449	47	109	0.0321067	6.54976e-07
13	Wild	8960	8996	-0.59517	2.761	1.1529	0.045592	36	-1.4437	0.013587	0.026073	0.0001846	26	110	0.019215	3.91986e-07
13	Wild	9039	9085	-0.39107	2.2357	1.9094	0.058964	46	-1.3372	0.018365	0.027725	0.00033727	43	111	0.0318233	6.49196e-07
13	Wild	9107	9137	-0.77011	2.3938	0.54966	0.030123	30	-1.5229	0.0089864	0.017407	8.0755e-05	22	112	0.009161	1.86884e-07
13	Wild	9178	9219	0.045616	2.2047	1.1796	0.045845	41	-1.3872	0.014318	0.021192	0.00020501	41	113	0.01966	4.01064e-07
13	Wild	9243	9290	-0.71783	3.1249	2.3303	0.062657	47	-1.3279	0.019459	0.032736	0.00037866	24	114	0.0388383	7.92302e-07
13	Wild	9309	9334	-0.70629	4.1567	0.57973	0.037649	25	-1.6021	0.0095584	0.020179	9.1363e-05	19	115	0.00966217	1.97108e-07
13	Wild	9375	9414	-1.171	4.8892	0.71272	0.026691	39	-1.4089	0.0065104	0.015035	4.2386e-05	41	116	0.0118787	2.42325e-07
13	Wild	9422	9514	-0.70384	3.2619	4.3255	0.062605	92	-1.0362	0.014858	0.037906	0.00022076	8	117	0.0720917	1.47067e-06
13	Wild	9544	9574	-1.0977	4.9217	0.58425	0.032288	30	-1.5229	0.0079984	0.017894	6.3975e-05	30	118	0.0097375	1.98645e-07
13	Wild	9597	9627	-0.71686	5.821	0.64283	0.042648	30	-1.5229	0.0087095	0.018789	7.5855e-05	23	119	0.0107138	2.18562e-07
13	Wild	9722	9739	-0.37675	3.4476	0.32196	0.037064	17	-1.7696	0.010266	0.015956	0.0001054	95	120	0.005366	1.09466e-07
13	Wild	9785	9814	-1.0551	6.1541	0.6333	0.031828	29	-1.5376	0.0070225	0.015992	4.9316e-05	46	121	0.010555	2.15322e-07
13	Wild	9823	9870	-0.61812	2.7043	2.2366	0.065307	47	-1.3279	0.018198	0.033764	0.00033116	9	122	0.0372767	7.60444e-07
13	Wild	9888	9918	-0.6918	3.321	0.92739	0.026418	30	-1.5229	0.010533	0.012335	0.00011095	18	123	0.0154565	3.15313e-07
13	Wild	9936	9964	-1.1109	4.908	0.51125	0.035288	28	-1.5528	0.01102	0.01692	0.00012144	18	124	0.00852083	1.73825e-07
13	Wild	9997	10069	-0.44401	2.359	4.2883	0.078541	72	-1.1427	0.022136	0.039849	0.00049001	33	125	0.0714717	1.45802e-06
13	Wild	10167	10202	0.042823	2.7285	1.1721	0.05912	35	-1.4559	0.015525	0.02941	0.00024103	98	126	0.019535	3.98514e-07
13	Wild	10235	10252	-1.1357	2.7629	0.29546	0.025398	17	-1.7696	0.0088544	0.015559	7.8401e-05	33	127	0.00492433	1.00456e-07
13	Wild	10433	10471	-0.095239	2.073	0.68442	0.0392	38	-1.4202	0.010841	0.016878	0.00011752	181	128	0.011407	2.32703e-07
13	Wild	10482	10519	-0.5334	3.1848	0.97625	0.025719	37	-1.4318	0.010357	0.011131	0.00010727	11	129	0.0162708	3.31925e-07
13	Wild	10551	10589	-0.61586	2.8118	1.0897	0.028988	38	-1.4202	0.011738	0.013907	0.00013778	32	130	0.0181617	3.70498e-07
13	Wild	10608	10640	-0.63271	2.5589	1.0178	0.028927	32	-1.4949	0.011731	0.01469	0.00013761	19	131	0.0169633	3.46052e-07
13	Wild	10672	10712	-0.58784	2.0454	1.159	0.042314	40	-1.3979	0.014212	0.026294	0.00020198	32	132	0.0193167	3.9406e-07
13	Wild	10732	10755	-1.9861	7.5749	0.45369	0.024947	23	-1.6383	0.0064218	0.017608	4.124e-05	20	133	0.0075615	1.54255e-07
13	Wild	10779	10812	-0.43659	3.2534	0.92294	0.048022	33	-1.4815	0.012392	0.025329	0.00015357	24	134	0.0153823	3.138e-07
13	Wild	10841	10880	-0.23518	2.7788	0.96919	0.038693	39	-1.4089	0.012468	0.0175	0.00015546	29	135	0.0161532	3.29525e-07
13	Wild	10919	10954	-0.21554	2.6343	0.95197	0.042028	35	-1.4559	0.011664	0.023862	0.00013606	39	136	0.0158662	3.2367e-07
13	Wild	10970	11004	-0.64613	5.3544	0.69676	0.041158	34	-1.4685	0.010885	0.019439	0.00011849	16	137	0.0116127	2.36898e-07
13	Wild	11020	11055	-0.37776	3.8161	1.1259	0.03987	35	-1.4559	0.011619	0.018988	0.00013501	16	138	0.018765	3.82806e-07
13	Wild	11081	11114	-0.47688	2.4366	0.85256	0.041615	33	-1.4815	0.011927	0.024465	0.00014226	26	139	0.0142093	2.8987e-07
13	Wild	11175	11205	-0.85802	2.3629	0.54044	0.029481	30	-1.5229	0.0094867	0.01724	8.9997e-05	61	140	0.00900733	1.8375e-07
13	Wild	11231	11261	-0.71043	4.5527	0.73703	0.043877	30	-1.5229	0.01219	0.0223	0.0001486	26	141	0.0122838	2.5059e-07
13	Wild	11311	11343	-0.53529	2.3552	0.93662	0.041285	32	-1.4949	0.01299	0.025977	0.00016874	50	142	0.0156103	3.18451e-07
13	Wild	11367	11404	-0.29434	2.2397	0.93498	0.030245	37	-1.4318	0.010699	0.015222	0.00011446	24	143	0.015583	3.17893e-07
13	Wild	11422	11461	-0.62952	2.9297	1.335	0.051763	39	-1.4089	0.016429	0.029522	0.00026992	18	144	0.02225	4.539e-07
13	Wild	11492	11520	-0.9342	5.5221	0.48849	0.033415	28	-1.5528	0.0068459	0.016545	4.6866e-05	31	145	0.0081415	1.66087e-07
13	Wild	11536	11560	-0.20924	4.7922	0.49512	0.039334	24	-1.6198	0.0086529	0.017328	7.4872e-05	16	146	0.008252	1.68341e-07
13	Wild	11560	11563	0.26729	-1.2822	0.050102	0.030096	3	-2.5229	0.015961	0.012044	0.00025474	0	147	0.000835033	1.70347e-08
13	Wild	11606	11651	0.11955	1.9733	0.9909	0.042381	45	-1.3468	0.013565	0.018936	0.00018402	43	148	0.016515	3.36906e-07
13	Wild	11676	11721	-0.33918	3.1893	1.5765	0.060938	45	-1.3468	0.015197	0.032124	0.00023094	25	149	0.026275	5.3601e-07
13	Wild	11772	11833	-0.11999	2.1927	2.8762	0.059809	61	-1.2147	0.019414	0.029413	0.00037689	51	150	0.0479367	9.77908e-07
13	Wild	11842	11876	-0.163	3.1352	0.74946	0.040114	34	-1.4685	0.010492	0.019446	0.00011009	9	151	0.012491	2.54816e-07
13	Wild	11956	11992	-0.0010466	2.0056	0.70881	0.035933	36	-1.4437	0.011625	0.014514	0.00013513	80	152	0.0118135	2.40995e-07
13	Wild	12023	12063	-0.13259	2.9	1.2418	0.043506	40	-1.3979	0.012242	0.014542	0.00014986	31	153	0.0206967	4.22212e-07
13	Wild	12081	12122	0.015145	2.6851	0.98098	0.027914	41	-1.3872	0.0089608	0.011482	8.0296e-05	18	154	0.0163497	3.33533e-07
13	Wild	12146	12174	-0.52584	2.3987	0.54073	0.035293	28	-1.5528	0.010116	0.016738	0.00010234	24	155	0.00901217	1.83848e-07
13	Wild	12233	12271	-0.65579	2.9865	0.98096	0.04459	38	-1.4202	0.015195	0.024143	0.00023089	59	156	0.0163493	3.33526e-07
13	Wild	12337	12376	0.24112	3.1727	0.72767	0.039354	39	-1.4089	0.010814	0.017865	0.00011693	66	157	0.0121278	2.47408e-07
13	Wild	12523	12542	-0.11003	2.22	0.28144	0.033095	19	-1.7212	0.010157	0.01377	0.00010317	147	158	0.00469067	9.56896e-08
13	Wild	12542	12551	0.45552	3.2434	0.16046	0.025323	9	-2.0458	0.010151	0.0074848	0.00010304	0	159	0.00267433	5.45564e-08
13	Wild	12627	12667	-0.35187	2.8301	1.5377	0.043403	40	-1.3979	0.014538	0.020883	0.00021136	76	160	0.0256283	5.22818e-07
13	Wild	12735	12774	-0.559	2.9513	1.101	0.04775	39	-1.4089	0.015477	0.02451	0.00023955	68	161	0.01835	3.7434e-07
13	Wild	12818	12855	-0.59148	2.8379	1.2413	0.038872	37	-1.4318	0.011985	0.02373	0.00014365	44	162	0.0206883	4.22042e-07
13	Wild	12874	12913	-0.48137	2.6472	1.2133	0.063549	39	-1.4089	0.015893	0.028861	0.00025259	19	163	0.0202217	4.12522e-07
13	Wild	12919	12955	-0.37555	1.7728	0.87582	0.027753	36	-1.4437	0.010523	0.01404	0.00011073	6	164	0.014597	2.97779e-07
13	Wild	12966	12989	-0.84767	3.7934	0.63021	0.030277	23	-1.6383	0.0097289	0.015097	9.4651e-05	11	165	0.0105035	2.14271e-07
13	Wild	13013	13044	-0.30898	2.4785	0.73445	0.034566	31	-1.5086	0.011492	0.018224	0.00013207	24	166	0.0122408	2.49713e-07
13	Wild	13074	13105	-0.0023313	2.801	0.74559	0.044296	31	-1.5086	0.012133	0.022347	0.0001472	30	167	0.0124265	2.53501e-07
13	Wild	13132	13163	-0.3334	2.3723	0.77588	0.04052	31	-1.5086	0.012153	0.023078	0.00014769	27	168	0.0129313	2.63799e-07
13	Wild	13236	13269	-0.36046	3.0998	1.2895	0.058292	33	-1.4815	0.015265	0.028346	0.00023301	73	169	0.0214917	4.3843e-07
13	Wild	13288	13316	-0.94827	2.6053	0.50002	0.027338	28	-1.5528	0.0086802	0.015406	7.5346e-05	19	170	0.00833367	1.70007e-07
13	Wild	13351	13383	-0.322	2.4066	0.80039	0.04185	32	-1.4949	0.012298	0.024002	0.00015125	35	171	0.0133398	2.72133e-07
13	Wild	13414	13453	-0.33902	2.5743	1.2785	0.059677	39	-1.4089	0.014777	0.027753	0.00021835	31	172	0.0213083	4.3469e-07
13	Wild	13467	13515	-0.11727	1.688	1.2529	0.043437	48	-1.3188	0.014854	0.021782	0.00022065	14	173	0.0208817	4.25986e-07
13	Wild	13515	13569	-0.13786	2.0054	2.1824	0.067743	54	-1.2676	0.019757	0.031326	0.00039036	0	174	0.0363733	7.42016e-07
13	Wild	13677	13740	-0.10566	1.7702	3.078	0.089098	63	-1.2007	0.028096	0.044821	0.00078939	108	175	0.0513	1.04652e-06
13	Wild	13864	13925	-0.105	1.9709	2.9676	0.09945	61	-1.2147	0.027851	0.047669	0.00077568	124	176	0.04946	1.00898e-06
13	Wild	14176	14249	-0.19452	1.7011	5.8265	0.13988	73	-1.1367	0.043118	0.071161	0.0018591	251	177	0.0971083	1.98101e-06
13	Wild	14445	14513	-0.22921	1.695	4.9552	0.12839	68	-1.1675	0.039883	0.070081	0.0015907	196	178	0.0825867	1.68477e-06
13	Wild	14687	14753	-0.14333	1.74	5.1343	0.13492	66	-1.1805	0.040882	0.074043	0.0016713	174	179	0.0855717	1.74566e-06
13	Wild	14935	15016	-0.024001	1.53	4.5819	0.10286	81	-1.0915	0.035496	0.052129	0.00126	182	180	0.076365	1.55785e-06
13	Wild	15290	15357	-0.32568	1.7878	4.8365	0.1159	67	-1.1739	0.036262	0.068136	0.0013149	274	181	0.0806083	1.64441e-06
13	Wild	15500	15570	-0.29904	1.7962	5.2966	0.11581	70	-1.1549	0.035291	0.065713	0.0012455	143	182	0.0882767	1.80084e-06
13	Wild	15719	15795	-0.11771	1.6713	5.3393	0.13915	76	-1.1192	0.041254	0.067498	0.0017019	149	183	0.0889883	1.81536e-06
13	Wild	15989	16054	-0.056175	1.6663	3.6497	0.11058	65	-1.1871	0.034668	0.054732	0.0012018	194	184	0.0608283	1.2409e-06
13	Wild	16054	16058	1.7546	6.4695	0.050109	0.025329	4	-2.3979	0.012121	0.0046039	0.00014692	0	185	0.00083515	1.70371e-08
13	Wild	16237	16313	-0.097736	1.7451	5.0911	0.12407	76	-1.1192	0.036722	0.062424	0.0013485	179	186	0.0848517	1.73097e-06
13	Wild	16455	16531	-0.17633	1.771	4.2869	0.099241	76	-1.1192	0.031835	0.053526	0.0010135	142	187	0.0714483	1.45755e-06
13	Wild	16535	16542	1.3389	7.1634	0.11531	0.02496	7	-2.1549	0.01041	0.0024203	0.00010837	4	188	0.00192183	3.92054e-08
13	Wild	16759	16833	-0.1767	1.809	5.5064	0.13805	74	-1.1308	0.043644	0.071721	0.0019048	217	189	0.0917733	1.87218e-06
13	Wild	17128	17200	-0.32196	1.8567	5.7977	0.12613	72	-1.1427	0.040255	0.073402	0.0016205	295	190	0.0966283	1.97122e-06
13	Wild	17426	17509	-0.54819	2.223	5.2785	0.10125	83	-1.0809	0.030132	0.055857	0.00090794	226	191	0.087975	1.79469e-06
13	Wild	17803	17884	-0.17353	1.7419	6.4844	0.15243	81	-1.0915	0.049482	0.078932	0.0024484	294	192	0.108073	2.2047e-06
13	Wild	18210	18282	-0.067186	1.7052	4.5563	0.12214	72	-1.1427	0.035336	0.062379	0.0012487	326	193	0.0759383	1.54914e-06
13	Wild	18739	18808	-0.27667	1.9839	6.1259	0.15026	69	-1.1612	0.044006	0.086922	0.0019365	457	194	0.102098	2.08281e-06
13	Wild	19126	19209	-0.28682	1.8175	6.3264	0.12146	83	-1.0809	0.038486	0.067047	0.0014812	318	195	0.10544	2.15098e-06
13	Wild	19424	19504	-0.2434	1.8164	3.6449	0.074078	80	-1.0969	0.021886	0.042096	0.00047899	215	196	0.0607483	1.23927e-06
13	Wild	19929	19996	-0.014803	1.7654	4.2724	0.11649	67	-1.1739	0.036435	0.059089	0.0013275	425	197	0.0712067	1.45262e-06
13	Wild	20181	20243	-0.20318	2.0693	4.7158	0.12194	62	-1.2076	0.034654	0.062142	0.0012009	185	198	0.0785967	1.60337e-06
13	Wild	20442	20513	-0.20719	1.8142	5.3205	0.11799	71	-1.1487	0.035674	0.061744	0.0012727	199	199	0.088675	1.80897e-06
13	Wild	20909	20986	-0.20463	1.841	6.0925	0.1407	77	-1.1135	0.043224	0.075857	0.0018683	396	200	0.101542	2.07145e-06
13	Wild	21534	21621	-0.04072	2.0552	5.5425	0.13154	87	-1.0605	0.034365	0.062655	0.001181	548	201	0.092375	1.88445e-06
13	Wild	21855	21859	1.8772	6.5827	0.038102	0.02637	4	-2.3979	0.012322	0.0051087	0.00015183	234	202	0.000635033	1.29547e-08
13	Wild	21970	22042	-0.21543	1.9645	4.3915	0.11535	72	-1.1427	0.031636	0.058699	0.0010008	111	203	0.0731917	1.49311e-06
13	Wild	22421	22494	-0.14784	1.9672	4.0127	0.10085	73	-1.1367	0.030105	0.05323	0.0009063	379	204	0.0668783	1.36432e-06
13	Wild	22682	22742	0.11951	2.0052	1.8673	0.072079	60	-1.2218	0.02032	0.029762	0.00041289	188	205	0.0311217	6.34882e-07
13	Wild	22787	22844	-0.14216	1.7916	2.1161	0.073726	57	-1.2441	0.022527	0.036383	0.00050744	45	206	0.0352683	7.19474e-07
13	Wild	22865	22899	-0.22066	3.0925	0.77059	0.039587	34	-1.4685	0.010612	0.020708	0.00011262	21	207	0.0128432	2.62001e-07
13	Wild	22954	23011	-0.25121	1.8713	2.2632	0.064043	57	-1.2441	0.019903	0.035985	0.00039614	55	208	0.03772	7.69488e-07
13	Wild	23023	23063	-0.48885	2.6797	1.2976	0.057243	40	-1.3979	0.014671	0.02847	0.00021523	12	209	0.0216267	4.41184e-07
13	Wild	23095	23140	-0.22933	1.9334	1.7007	0.05835	45	-1.3468	0.01785	0.032964	0.00031862	32	210	0.028345	5.78238e-07
13	Wild	23193	23237	-0.33901	2.5106	1.6988	0.068808	44	-1.3565	0.017744	0.037322	0.00031486	53	211	0.0283133	5.77592e-07
13	Wild	23293	23337	-0.1932	1.8238	1.6509	0.049975	44	-1.3565	0.018122	0.025193	0.00032839	56	212	0.027515	5.61306e-07
13	Wild	23374	23415	-0.45335	2.9097	1.3344	0.044679	41	-1.3872	0.013048	0.019183	0.00017025	37	213	0.02224	4.53696e-07
13	Wild	23443	23486	-0.27589	2.2668	1.6548	0.055879	43	-1.3665	0.017249	0.029005	0.00029753	28	214	0.02758	5.62632e-07
13	Wild	23535	23583	-0.057976	1.7966	1.8115	0.057376	48	-1.3188	0.018753	0.025469	0.00035168	49	215	0.0301917	6.1591e-07
13	Wild	23599	23644	-0.47985	2.9896	1.4203	0.059033	45	-1.3468	0.014138	0.029852	0.00019989	16	216	0.0236717	4.82902e-07
13	Wild	23688	23733	-0.61975	2.1402	1.7553	0.059043	45	-1.3468	0.019649	0.034893	0.00038608	44	217	0.029255	5.96802e-07
13	Wild	23770	23812	-0.40058	3.1402	1.3031	0.054407	42	-1.3768	0.013356	0.028326	0.00017839	37	218	0.0217183	4.43054e-07
13	Wild	23840	23881	-0.4173	3.078	1.1523	0.055056	41	-1.3872	0.012105	0.026734	0.00014652	28	219	0.019205	3.91782e-07
13	Wild	23912	23955	-0.42627	2.1786	1.328	0.04536	43	-1.3665	0.013279	0.023901	0.00017634	31	220	0.0221333	4.5152e-07
13	Wild	24012	24057	-0.63269	2.3321	1.8635	0.062216	45	-1.3468	0.018218	0.034731	0.0003319	57	221	0.0310583	6.3359e-07
13	Wild	24089	24122	-0.49968	2.4945	0.93175	0.042211	33	-1.4815	0.012214	0.023191	0.00014918	32	222	0.0155292	3.16795e-07
13	Wild	24176	24224	-0.32674	1.793	2.3714	0.079327	48	-1.3188	0.024885	0.04719	0.00061925	54	223	0.0395233	8.06276e-07
13	Wild	24265	24309	-0.53861	2.1101	1.2635	0.054287	44	-1.3565	0.014998	0.027048	0.00022493	41	224	0.0210583	4.2959e-07
13	Wild	24309	24311	1.7235	NaN	0.029266	0.02661	2	-2.699	0.016282	0.0078198	0.00026509	0	225	0.000487767	9.95044e-09
13	Wild	24361	24410	-0.24519	2.0523	1.903	0.043846	49	-1.3098	0.017531	0.0209	0.00030734	50	226	0.0317167	6.4702e-07
13	Wild	24453	24485	0.036394	3.7082	0.73279	0.043911	32	-1.4949	0.010704	0.021008	0.00011457	43	227	0.0122132	2.49149e-07
13	Wild	24517	24559	-0.79218	3.6789	1.526	0.061338	42	-1.3768	0.018286	0.034173	0.0003344	32	228	0.0254333	5.1884e-07
13	Wild	24606	24648	-0.20873	2.3729	1.4925	0.055785	42	-1.3768	0.015884	0.030753	0.00025232	47	229	0.024875	5.0745e-07
13	Wild	24676	24713	-0.2631	3.0638	1.2804	0.05031	37	-1.4318	0.014059	0.023603	0.00019767	28	230	0.02134	4.35336e-07
13	Wild	24744	24790	-0.41493	2.2773	1.7901	0.065275	46	-1.3372	0.017908	0.028839	0.00032069	31	231	0.029835	6.08634e-07
13	Wild	24821	24854	-0.52077	2.8579	0.71769	0.030779	33	-1.4815	0.0099724	0.015678	9.9448e-05	31	232	0.0119615	2.44015e-07
13	Wild	24869	24902	-0.73655	2.8945	0.99689	0.030655	33	-1.4815	0.010772	0.016911	0.00011603	15	233	0.0166148	3.38943e-07
13	Wild	24942	24978	-0.56247	2.7908	0.95502	0.041684	36	-1.4437	0.011738	0.023003	0.00013778	40	234	0.015917	3.24707e-07
13	Wild	25014	25049	-0.17322	2.9107	0.88694	0.042293	35	-1.4559	0.010822	0.021274	0.00011712	36	235	0.0147823	3.0156e-07
13	Wild	25080	25108	0.45769	3.8462	0.50185	0.034388	28	-1.5528	0.0083865	0.017192	7.0333e-05	31	236	0.00836417	1.70629e-07
13	Wild	25148	25185	-0.9008	4.0894	1.026	0.040693	37	-1.4318	0.01102	0.02649	0.00012143	40	237	0.0171	3.4884e-07
13	Wild	25220	25268	-0.45887	1.9803	1.5839	0.057227	48	-1.3188	0.018085	0.030731	0.00032707	35	238	0.0263983	5.38526e-07
13	Wild	25315	25345	-0.55102	2.609	0.68712	0.040122	30	-1.5229	0.010609	0.017505	0.00011255	47	239	0.011452	2.33621e-07
13	Wild	25376	25414	-0.23917	2.7728	1.348	0.045516	38	-1.4202	0.014077	0.020395	0.00019818	31	240	0.0224667	4.5832e-07
13	Wild	25430	25465	-0.09121	3.068	0.66597	0.046087	35	-1.4559	0.011037	0.017891	0.00012181	16	241	0.0110995	2.2643e-07
13	Wild	25502	25530	-0.11805	3.2189	0.65595	0.042107	28	-1.5528	0.011216	0.020425	0.00012579	37	242	0.0109325	2.23023e-07
13	Wild	25564	25623	-0.66268	2.9671	1.8975	0.041677	59	-1.2291	0.011275	0.022747	0.00012712	34	243	0.031625	6.4515e-07
13	Wild	25640	25677	-0.40479	2.4492	1.0618	0.038241	37	-1.4318	0.011756	0.015892	0.0001382	17	244	0.0176967	3.61012e-07
13	Wild	25698	25732	-0.65354	2.432	0.70393	0.031524	34	-1.4685	0.010415	0.016295	0.00010848	21	245	0.0117322	2.39336e-07
13	Wild	25761	25792	0.15795	2.7085	0.78841	0.041528	31	-1.5086	0.011699	0.013978	0.00013687	29	246	0.0131402	2.68059e-07
13	Wild	25815	25850	-0.67669	3.3065	0.92723	0.028398	35	-1.4559	0.01058	0.015085	0.00011195	23	247	0.0154538	3.15258e-07
13	Wild	25911	25949	-0.25238	2.4605	0.8579	0.044018	38	-1.4202	0.012707	0.021863	0.00016146	61	248	0.0142983	2.91686e-07
13	Wild	26118	26179	-0.25092	2.1365	3.1749	0.10002	61	-1.2147	0.028739	0.050603	0.00082591	169	249	0.052915	1.07947e-06
13	Wild	26546	26616	-0.28117	1.8727	5.1023	0.11092	70	-1.1549	0.03583	0.056711	0.0012838	367	250	0.0850383	1.73478e-06
13	Wild	26988	27006	0.94324	10.125	0.14422	0.024924	18	-1.7447	0.0067966	0.003464	4.6194e-05	372	251	0.00240367	4.90348e-08
13	Wild	27045	27119	-0.13746	1.6988	4.4849	0.10808	74	-1.1308	0.033883	0.057925	0.0011481	39	252	0.0747483	1.52487e-06
13	Wild	27544	27611	-0.25229	2.1653	3.8238	0.078433	67	-1.1739	0.024036	0.040019	0.00057771	425	253	0.06373	1.30009e-06
13	Wild	27987	28060	-0.28565	1.9705	4.5445	0.094269	73	-1.1367	0.027774	0.053974	0.00077141	376	254	0.0757417	1.54513e-06
13	Wild	28514	28598	-0.25929	1.7705	7.5253	0.13513	84	-1.0757	0.046027	0.073559	0.0021185	454	255	0.125422	2.5586e-06
13	Wild	28929	29012	-0.059781	1.6598	5.318	0.13447	83	-1.0809	0.041915	0.062945	0.0017569	331	256	0.0886333	1.80812e-06
13	Wild	29326	29404	-0.27875	2.0094	4.9066	0.1161	78	-1.1079	0.032827	0.059421	0.0010776	314	257	0.0817767	1.66824e-06
13	Wild	29744	29821	-0.28603	1.7943	5.1132	0.11516	77	-1.1135	0.035487	0.06052	0.0012594	340	258	0.08522	1.73849e-06
13	Wild	30196	30279	-0.095721	1.6703	7.1968	0.13211	83	-1.0809	0.042952	0.068849	0.0018448	375	259	0.119947	2.44691e-06
13	Wild	30624	30696	-0.15927	1.7477	4.4689	0.12096	72	-1.1427	0.036619	0.06059	0.0013409	345	260	0.0744817	1.51943e-06
13	Wild	31081	31153	-0.13094	1.785	4.18	0.11659	72	-1.1427	0.031875	0.056548	0.001016	385	261	0.0696667	1.4212e-06
13	Wild	31420	31487	-0.38136	2.063	3.3344	0.080978	67	-1.1739	0.023149	0.048362	0.00053587	267	262	0.0555733	1.1337e-06
13	Wild	32099	32172	-0.3314	1.933	4.5153	0.082708	73	-1.1367	0.02756	0.043893	0.00075957	612	263	0.075255	1.5352e-06
13	Wild	32665	32738	0.0042014	1.6758	4.0309	0.10053	73	-1.1367	0.032144	0.048926	0.0010333	493	264	0.0671817	1.37051e-06
13	Wild	32966	33025	-0.39902	2.5294	2.2827	0.066706	59	-1.2291	0.017591	0.03759	0.00030945	228	265	0.038045	7.76118e-07
13	Wild	33491	33559	-0.17832	1.7723	3.1432	0.077321	68	-1.1675	0.023401	0.04422	0.0005476	466	266	0.0523867	1.06869e-06
13	Wild	33912	33990	-0.19832	1.8263	4.9063	0.091392	78	-1.1079	0.027533	0.045882	0.00075809	353	267	0.0817717	1.66814e-06
13	Wild	34304	34385	-0.25823	1.8945	3.8472	0.093484	81	-1.0915	0.027058	0.046507	0.00073215	314	268	0.06412	1.30805e-06
13	Wild	34703	34706	1.9879	6.9594	0.025989	0.024911	3	-2.5229	0.012746	0.0058113	0.00016247	318	269	0.00043315	8.83626e-09
13	Wild	34726	34798	-0.22133	1.9049	4.0432	0.098777	72	-1.1427	0.027814	0.054151	0.00077362	20	270	0.0673867	1.37469e-06
13	Wild	35253	35336	-0.30996	1.8355	6.051	0.11853	83	-1.0809	0.035537	0.057592	0.0012629	455	271	0.10085	2.05734e-06
13	Wild	35591	35658	-0.29282	1.9473	3.7056	0.096317	67	-1.1739	0.026343	0.051407	0.00069393	255	272	0.06176	1.2599e-06
13	Wild	36137	36209	-0.32877	1.985	3.7214	0.095545	72	-1.1427	0.026717	0.05088	0.00071379	479	273	0.0620233	1.26528e-06
13	Wild	36398	36444	-0.55341	2.185	1.8888	0.063522	46	-1.3372	0.01852	0.038949	0.000343	189	274	0.03148	6.42192e-07
13	Wild	36500	36543	-0.2563	2.446	1.5265	0.052683	43	-1.3665	0.01588	0.027242	0.00025218	56	275	0.0254417	5.1901e-07
13	Wild	36618	36665	-0.056861	2.6545	1.7289	0.069476	47	-1.3279	0.018471	0.032305	0.00034119	75	276	0.028815	5.87826e-07
13	Wild	36723	36767	-0.43892	2.5635	1.5643	0.059349	44	-1.3565	0.016518	0.03194	0.00027284	58	277	0.0260717	5.31862e-07
13	Wild	36804	36844	-0.60809	2.5753	1.1795	0.051485	40	-1.3979	0.014218	0.026482	0.00020214	37	278	0.0196583	4.0103e-07
13	Wild	36878	36926	-0.02976	2.1533	1.0687	0.042278	48	-1.3188	0.012565	0.020637	0.00015789	34	279	0.0178117	3.63358e-07
13	Wild	36965	37010	-0.097861	2.9659	2.2992	0.065365	45	-1.3468	0.018627	0.025912	0.00034696	39	280	0.03832	7.81728e-07
13	Wild	37029	37071	0.29944	2.6036	0.86449	0.044268	42	-1.3768	0.012591	0.014727	0.00015854	19	281	0.0144082	2.93927e-07
13	Wild	37095	37140	-0.3145	2.0088	1.318	0.056257	45	-1.3468	0.015664	0.028375	0.00024536	24	282	0.0219667	4.4812e-07
13	Wild	37177	37220	-0.2912	3.4803	1.4269	0.042407	43	-1.3665	0.012827	0.015857	0.00016454	37	283	0.0237817	4.85146e-07
13	Wild	37257	37303	-0.4081	2.7002	1.4513	0.059057	46	-1.3372	0.015202	0.029457	0.00023111	37	284	0.0241883	4.93442e-07
13	Wild	37345	37393	-0.36596	2.5779	1.3086	0.056772	48	-1.3188	0.013665	0.026034	0.00018673	42	285	0.02181	4.44924e-07
13	Wild	37418	37456	-0.38828	1.9692	1.0108	0.040379	38	-1.4202	0.012787	0.020735	0.00016352	25	286	0.0168467	3.43672e-07
13	Wild	37491	37532	-0.45767	3.1034	1.1522	0.046858	41	-1.3872	0.012496	0.022982	0.00015614	35	287	0.0192033	3.91748e-07
13	Wild	37561	37599	0.22848	3.2658	0.83652	0.038198	38	-1.4202	0.009989	0.017835	9.978e-05	29	288	0.013942	2.84417e-07
13	Wild	37636	37687	-0.078161	1.86	1.5667	0.061482	51	-1.2924	0.020879	0.029148	0.00043592	37	289	0.0261117	5.32678e-07
13	Wild	37709	37750	0.023442	2.3341	1.1473	0.058441	41	-1.3872	0.014741	0.025078	0.0002173	22	290	0.0191217	3.90082e-07
13	Wild	37788	37828	-0.30432	3.2606	0.74729	0.038697	40	-1.3979	0.0096834	0.018148	9.3769e-05	38	291	0.0124548	2.54079e-07
13	Wild	37854	37887	0.14672	4.0638	0.88183	0.026106	33	-1.4815	0.0091967	0.0088029	8.4579e-05	26	292	0.0146972	2.99822e-07
13	Wild	37960	38007	0.0037299	2.7403	1.5412	0.047773	47	-1.3279	0.015657	0.018813	0.00024515	73	293	0.0256867	5.24008e-07
13	Wild	38083	38144	0.28943	3.1098	1.8399	0.044421	61	-1.2147	0.011725	0.014213	0.00013747	76	294	0.030665	6.25566e-07
13	Wild	38196	38236	-0.32083	2.8425	0.97971	0.044966	40	-1.3979	0.014216	0.021747	0.00020209	52	295	0.0163285	3.33101e-07
13	Wild	38280	38321	-0.11849	1.9208	1.432	0.045449	41	-1.3872	0.015796	0.021748	0.00024953	44	296	0.0238667	4.8688e-07
13	Wild	38392	38417	-0.36432	6.0379	0.54465	0.033809	25	-1.6021	0.0078888	0.012219	6.2234e-05	71	297	0.0090775	1.85181e-07
13	Wild	38445	38494	-0.15429	2.1634	1.7844	0.045683	49	-1.3098	0.015017	0.022873	0.00022551	28	298	0.02974	6.06696e-07
13	Wild	38507	38555	-0.1015	2.5706	1.0214	0.028828	48	-1.3188	0.0095385	0.013376	9.0983e-05	13	299	0.0170233	3.47276e-07
13	Wild	38606	38614	0.40133	1.9192	0.088628	0.025036	8	-2.0969	0.010255	0.0091806	0.00010517	51	300	0.00147713	3.01335e-08
13	Wild	38713	38747	-0.48215	3.8854	0.52315	0.039387	34	-1.4685	0.010448	0.014173	0.00010916	99	301	0.00871917	1.77871e-07
13	Wild	38913	38956	-0.75635	3.2471	0.61772	0.025663	43	-1.3665	0.0099024	0.012581	9.8057e-05	166	302	0.0102953	2.10025e-07
13	Wild	39150	39180	-0.34878	2.1944	0.69675	0.039802	30	-1.5229	0.012051	0.021627	0.00014522	194	303	0.0116125	2.36895e-07
13	Wild	39205	39248	-0.31819	2.4343	1.6004	0.061841	43	-1.3665	0.017151	0.034356	0.00029414	25	304	0.0266733	5.44136e-07
13	Wild	39286	39323	-0.024867	2.3699	1.0217	0.042962	37	-1.4318	0.013315	0.019732	0.00017729	38	305	0.0170283	3.47378e-07
13	Wild	39350	39372	-1.1321	3.0798	0.39312	0.025671	22	-1.6576	0.008508	0.015985	7.2386e-05	27	306	0.006552	1.33661e-07
13	Wild	39396	39428	-0.32397	4.8495	0.67538	0.045234	32	-1.4949	0.010271	0.019934	0.00010549	24	307	0.0112563	2.29629e-07
13	Wild	39461	39504	-0.29122	2.3649	0.94927	0.042221	43	-1.3665	0.014064	0.021078	0.00019778	33	308	0.0158212	3.22752e-07
13	Wild	39557	39561	-0.51748	-0.21226	0.081697	0.028821	4	-2.3979	0.015203	0.015109	0.00023112	53	309	0.00136162	2.7777e-08
13	Wild	39561	39598	-0.28812	3.2488	1.3435	0.04362	37	-1.4318	0.013185	0.018101	0.00017386	0	310	0.0223917	4.5679e-07
13	Wild	39658	39708	-0.16117	1.8501	1.9448	0.045089	50	-1.301	0.016688	0.022566	0.0002785	60	311	0.0324133	6.61232e-07
13	Wild	39764	39814	-0.38255	2.228	1.7513	0.06161	50	-1.301	0.020512	0.034114	0.00042073	56	312	0.0291883	5.95442e-07
13	Wild	39820	39858	-0.30931	2.1577	1.0177	0.041654	38	-1.4202	0.01279	0.023487	0.00016358	6	313	0.0169617	3.46018e-07
13	Wild	39883	39928	-0.4007	1.9954	1.5295	0.050722	45	-1.3468	0.016667	0.028113	0.00027777	25	314	0.0254917	5.2003e-07
13	Wild	40019	40051	-0.63938	2.9574	0.77067	0.029165	32	-1.4949	0.011047	0.015105	0.00012204	91	315	0.0128445	2.62028e-07
13	Wild	40077	40107	0.063863	4.0344	0.49897	0.034935	30	-1.5229	0.0083402	0.015708	6.9559e-05	26	316	0.00831617	1.6965e-07
13	Wild	40140	40171	-0.019343	2.6423	0.52488	0.038799	31	-1.5086	0.010433	0.01567	0.00010885	33	317	0.008748	1.78459e-07
13	Wild	40198	40223	-1.0557	4.3434	0.42152	0.032163	25	-1.6021	0.010674	0.015092	0.00011394	27	318	0.00702533	1.43317e-07
13	Wild	40431	40464	-0.29532	3.311	0.72855	0.043242	33	-1.4815	0.01094	0.018957	0.00011968	208	319	0.0121425	2.47707e-07
13	Wild	40490	40507	-0.35907	3.1804	0.25992	0.026612	17	-1.7696	0.012032	0.0099801	0.00014477	26	320	0.004332	8.83728e-08
13	Wild	40507	40521	0.34062	3.565	0.2732	0.02541	14	-1.8539	0.0094987	0.0072056	9.0226e-05	0	321	0.00455333	9.2888e-08
13	Wild	40585	40636	-0.2575	2.1309	1.8581	0.058712	51	-1.2924	0.016487	0.027981	0.00027182	64	322	0.0309683	6.31754e-07
13	Wild	40841	40912	-0.052641	1.6719	2.7785	0.081428	71	-1.1487	0.024979	0.037158	0.00062395	205	323	0.0463083	9.4469e-07
13	Wild	41195	41256	-0.18285	1.8806	3.113	0.087785	61	-1.2147	0.027635	0.045102	0.00076369	283	324	0.0518833	1.05842e-06
13	Wild	42029	42099	-0.34396	1.9001	5.3611	0.11835	70	-1.1549	0.035565	0.060904	0.0012649	773	325	0.0893517	1.82277e-06
13	Wild	42677	42756	-0.22729	1.7404	4.5695	0.11493	79	-1.1024	0.034333	0.056305	0.0011787	578	326	0.0761583	1.55363e-06
13	Wild	43025	43100	-0.15454	1.6484	4.0554	0.080596	75	-1.1249	0.0282	0.040616	0.00079522	269	327	0.06759	1.37884e-06
13	Wild	43838	43927	-0.03997	1.6853	5.0692	0.10118	89	-1.0506	0.032121	0.046445	0.0010317	738	328	0.0844867	1.72353e-06
13	Wild	44496	44581	-0.43435	1.9584	6.7816	0.13127	85	-1.0706	0.03823	0.078552	0.0014615	569	329	0.113027	2.30574e-06
13	Wild	45071	45152	-0.14166	1.7553	6.2452	0.13408	81	-1.0915	0.041356	0.069284	0.0017103	490	330	0.104087	2.12337e-06
13	Wild	45539	45618	-0.20099	1.7525	5.5318	0.13378	79	-1.1024	0.039318	0.067476	0.0015459	387	331	0.0921967	1.88081e-06
13	Wild	45955	46038	-0.1215	1.7765	6.4777	0.11973	83	-1.0809	0.037309	0.059186	0.001392	337	332	0.107962	2.20242e-06
13	Wild	46803	46872	-0.30098	1.8542	4.7701	0.11891	69	-1.1612	0.038042	0.067031	0.0014472	765	333	0.0795017	1.62183e-06
13	Wild	46977	47032	-0.25316	2.6537	1.6938	0.067534	55	-1.2596	0.017823	0.030078	0.00031767	105	334	0.02823	5.75892e-07
13	Wild	47773	47853	-0.12148	1.9689	4.7088	0.10263	80	-1.0969	0.02925	0.055078	0.00085557	741	335	0.07848	1.60099e-06
13	Wild	47853	47860	-0.18008	1.448	0.10749	0.025368	7	-2.1549	0.010787	0.011514	0.00011636	0	336	0.0017915	3.65466e-08
13	Wild	49057	49149	0.051225	1.5343	10.6791	0.22392	92	-1.0362	0.073411	0.098789	0.0053892	1197	337	0.177985	3.63089e-06
13	Wild	49589	49652	-0.1627	2.72	2.8178	0.087669	63	-1.2007	0.020127	0.042662	0.00040508	440	338	0.0469633	9.58052e-07
13	Wild	50314	50385	-0.4144	1.7469	3.5356	0.081434	71	-1.1487	0.027974	0.048808	0.00078253	662	339	0.0589267	1.2021e-06
13	Wild	50944	51030	-0.46415	1.938	6.8265	0.099767	86	-1.0655	0.033194	0.059289	0.0011019	559	340	0.113775	2.32101e-06
13	Wild	51462	51551	-0.5173	2.0679	5.1519	0.10355	89	-1.0506	0.028031	0.056535	0.00078572	432	341	0.085865	1.75165e-06
13	Wild	51999	52082	-0.14531	1.776	5.7995	0.11986	83	-1.0809	0.03732	0.06373	0.0013927	448	342	0.0966583	1.97183e-06
13	Wild	52534	52614	-0.14501	1.7942	5.4662	0.12082	80	-1.0969	0.036526	0.062272	0.0013341	452	343	0.0911033	1.85851e-06
13	Wild	52862	52931	-0.15918	1.7195	4.7702	0.10176	69	-1.1612	0.033806	0.054412	0.0011428	248	344	0.0795033	1.62187e-06
13	Wild	53469	53543	-0.21527	2.0007	4.9306	0.096464	74	-1.1308	0.026657	0.050536	0.00071058	538	345	0.0821767	1.6764e-06
13	Wild	54074	54153	-0.23504	1.7604	4.9698	0.10194	79	-1.1024	0.033735	0.055412	0.0011381	531	346	0.08283	1.68973e-06
13	Wild	54491	54555	-0.26687	1.898	2.9806	0.081073	64	-1.1938	0.025344	0.04523	0.00064234	338	347	0.0496767	1.0134e-06
13	Wild	55283	55355	-0.28736	1.702	5.4201	0.10871	72	-1.1427	0.035492	0.058979	0.0012597	728	348	0.090335	1.84283e-06
13	Wild	56090	56166	-0.26998	1.6723	4.8048	0.096353	76	-1.1192	0.030456	0.056663	0.00092757	735	349	0.08008	1.63363e-06
13	Wild	56386	56440	-0.18302	1.9783	2.0544	0.068123	54	-1.2676	0.019601	0.036339	0.00038422	220	350	0.03424	6.98496e-07
13	Wild	56954	57027	-0.37954	2.0055	4.8777	0.11456	73	-1.1367	0.030595	0.063494	0.00093608	514	351	0.081295	1.65842e-06
13	Wild	57223	57270	-0.42681	2.6724	1.8671	0.057055	47	-1.3279	0.015177	0.025904	0.00023034	196	352	0.0311183	6.34814e-07
13	Wild	57335	57387	-0.23886	2.0751	2.7948	0.087521	52	-1.284	0.024489	0.041953	0.00059972	65	353	0.04658	9.50232e-07
13	Wild	57431	57478	0.02487	2.2875	1.7425	0.069689	47	-1.3279	0.018248	0.0327	0.000333	44	354	0.0290417	5.9245e-07
13	Wild	57528	57565	-0.39382	3.0421	1.2847	0.05764	37	-1.4318	0.015114	0.032213	0.00022844	50	355	0.0214117	4.36798e-07
13	Wild	57608	57649	-0.17561	2.5062	1.2264	0.048768	41	-1.3872	0.014284	0.025957	0.00020404	43	356	0.02044	4.16976e-07
13	Wild	57687	57737	-0.17737	2.0657	1.8793	0.043174	50	-1.301	0.016299	0.01978	0.00026566	38	357	0.0313217	6.38962e-07
13	Wild	57759	57802	0.0019516	2.1684	1.1457	0.041439	43	-1.3665	0.013823	0.017022	0.00019106	22	358	0.019095	3.89538e-07
13	Wild	57846	57891	-0.5354	2.1877	1.3153	0.046752	45	-1.3468	0.016127	0.026357	0.00026009	44	359	0.0219217	4.47202e-07
13	Wild	57921	57965	-0.36337	2.8943	1.4648	0.069069	44	-1.3565	0.016968	0.031839	0.00028793	30	360	0.0244133	4.98032e-07
13	Wild	58014	58055	-0.27241	2.1496	1.2255	0.056082	41	-1.3872	0.015335	0.026478	0.00023515	49	361	0.020425	4.1667e-07
13	Wild	58087	58125	-0.50952	2.5578	1.0038	0.043816	38	-1.4202	0.013339	0.025179	0.00017792	32	362	0.01673	3.41292e-07
13	Wild	58158	58192	-0.54571	2.5209	1.0508	0.046895	34	-1.4685	0.014138	0.028398	0.00019987	33	363	0.0175133	3.57272e-07
13	Wild	58241	58273	-0.47106	3.4252	0.75986	0.048685	32	-1.4949	0.011774	0.022461	0.00013862	49	364	0.0126643	2.58352e-07
13	Wild	58315	58357	-0.72964	3.2693	1.5598	0.05537	42	-1.3768	0.014226	0.034159	0.00020237	42	365	0.0259967	5.30332e-07
13	Wild	58390	58422	-0.84531	2.6488	0.78853	0.032699	32	-1.4949	0.01095	0.021463	0.0001199	33	366	0.0131422	2.681e-07
13	Wild	58461	58504	-0.20907	1.6899	1.1919	0.048855	43	-1.3665	0.016728	0.025748	0.00027984	39	367	0.019865	4.05246e-07
13	Wild	58545	58583	-0.4106	2.8989	0.85755	0.046151	38	-1.4202	0.01295	0.02112	0.00016771	41	368	0.0142925	2.91567e-07
13	Wild	58611	58643	0.5545	3.339	0.59971	0.028714	32	-1.4949	0.0098353	0.0094178	9.6733e-05	28	369	0.00999517	2.03901e-07
13	Wild	58673	58714	-0.75429	2.4726	0.83148	0.028186	41	-1.3872	0.0099673	0.016674	9.9347e-05	30	370	0.013858	2.82703e-07
13	Wild	58736	58766	-0.46802	3.4138	0.85008	0.042388	30	-1.5229	0.012005	0.026265	0.00014412	22	371	0.014168	2.89027e-07
13	Wild	58808	58835	-0.84511	2.1545	0.50674	0.027413	27	-1.5686	0.0094297	0.016048	8.8919e-05	42	372	0.00844567	1.72292e-07
13	Wild	58869	58896	-0.70404	2.1019	0.42059	0.026187	27	-1.5686	0.0082834	0.014657	6.8615e-05	34	373	0.00700983	1.43001e-07
13	Wild	58922	58961	-0.35836	3.3787	0.76644	0.042209	39	-1.4089	0.011545	0.018801	0.00013328	26	374	0.012774	2.6059e-07
13	Wild	58982	59022	-0.47406	2.1945	1.2024	0.047077	40	-1.3979	0.014039	0.024805	0.0001971	21	375	0.02004	4.08816e-07
13	Wild	59044	59074	-0.40504	3.016	0.5824	0.040353	30	-1.5229	0.010309	0.018417	0.00010627	22	376	0.00970667	1.98016e-07
13	Wild	59124	59163	-0.42664	3.1288	1.3521	0.044778	39	-1.4089	0.014625	0.017478	0.00021388	50	377	0.022535	4.59714e-07
13	Wild	59179	59216	-0.68119	3.1015	0.6909	0.038078	37	-1.4318	0.010861	0.01539	0.00011797	16	378	0.011515	2.34906e-07
13	Wild	59243	59283	-0.44205	3.0161	1.3839	0.044842	40	-1.3979	0.014043	0.020545	0.00019721	27	379	0.023065	4.70526e-07
13	Wild	59313	59350	-0.42056	2.9777	0.85812	0.046246	37	-1.4318	0.01448	0.021348	0.00020966	30	380	0.014302	2.91761e-07
13	Wild	59386	59412	-1.3201	6.2591	0.86062	0.039778	26	-1.585	0.010236	0.018483	0.00010478	36	381	0.0143437	2.92611e-07
13	Wild	59430	59444	-1.224	4.5259	0.22865	0.030028	14	-1.8539	0.012102	0.014265	0.00014646	18	382	0.00381083	7.7741e-08
13	Wild	59448	59463	0.36356	7.6538	0.29124	0.02479	15	-1.8239	0.0077347	0.0042592	5.9825e-05	4	383	0.004854	9.90216e-08
13	Wild	59487	59489	1.728	NaN	0.028071	0.025111	2	-2.699	0.015795	0.0068776	0.00024947	24	384	0.00046785	9.54414e-09
13	Wild	59489	59529	-0.50111	1.6614	1.0912	0.044492	40	-1.3979	0.016008	0.025918	0.00025626	0	385	0.0181867	3.71008e-07
13	Wild	59622	59654	0.024072	4.2858	0.65153	0.050193	32	-1.4949	0.010858	0.019297	0.0001179	93	386	0.0108588	2.2152e-07
13	Wild	59707	59743	-0.90647	4.2335	1.3579	0.06052	36	-1.4437	0.013808	0.035439	0.00019067	53	387	0.0226317	4.61686e-07
13	Wild	59771	59796	-0.80299	6.0007	0.57273	0.038747	25	-1.6021	0.0087711	0.020934	7.6932e-05	28	388	0.0095455	1.94728e-07
13	Wild	59797	59802	1.8466	6.7352	0.053007	0.03004	5	-2.301	0.01166	0.0076508	0.00013596	1	389	0.00088345	1.80224e-08
13	Wild	59873	59896	0.20884	1.4198	0.30301	0.027356	23	-1.6383	0.0091879	0.012175	8.4417e-05	71	390	0.00505017	1.03023e-07
13	Wild	59937	59978	-0.2563	2.8499	0.81509	0.03299	41	-1.3872	0.010507	0.014808	0.00011041	41	391	0.0135848	2.77131e-07
13	Wild	60000	60029	-0.16581	3.5072	0.66331	0.031636	29	-1.5376	0.010006	0.012169	0.00010012	22	392	0.0110552	2.25525e-07
13	Wild	60061	60096	-0.39216	3.2922	0.83226	0.028331	35	-1.4559	0.010597	0.011852	0.00011229	32	393	0.013871	2.82968e-07
13	Wild	60110	60131	-0.26137	2.2332	0.2848	0.028214	21	-1.6778	0.010634	0.011658	0.00011307	14	394	0.00474667	9.6832e-08
13	Wild	60196	60215	-0.28929	1.1921	0.27738	0.024814	19	-1.7212	0.0096336	0.013259	9.2806e-05	65	395	0.004623	9.43092e-08
13	Wild	60263	60305	-0.33151	2.2213	1.9244	0.061485	42	-1.3768	0.01949	0.030315	0.00037985	48	396	0.0320733	6.54296e-07
13	Wild	60335	60367	0.4424	3.6126	0.77349	0.027389	32	-1.4949	0.0094506	0.0085673	8.9314e-05	30	397	0.0128915	2.62987e-07
13	Wild	60386	60429	-0.66853	4.5921	1.3469	0.044036	43	-1.3665	0.015316	0.016647	0.00023459	19	398	0.0224483	4.57946e-07
13	Wild	60529	60574	0.69696	4.9805	1.0362	0.048507	45	-1.3468	0.010027	0.014746	0.00010054	100	399	0.01727	3.52308e-07
13	Wild	60665	60698	-0.60273	2.4152	0.80429	0.037325	33	-1.4815	0.0108	0.022697	0.00011664	91	400	0.0134048	2.73459e-07
13	Wild	60711	60738	-0.59679	1.5141	0.46085	0.025348	27	-1.5686	0.0095121	0.013401	9.0479e-05	13	401	0.00768083	1.56689e-07
13	Wild	60781	60803	1.0524	5.4464	0.44105	0.028687	22	-1.6576	0.0089083	0.0064052	7.9358e-05	43	402	0.00735083	1.49957e-07
13	Wild	60840	60873	-0.52285	3.1796	0.87422	0.028111	33	-1.4815	0.011055	0.011836	0.00012222	37	403	0.0145703	2.97235e-07
13	Wild	60896	60934	-0.64164	2.9636	1.1125	0.029295	38	-1.4202	0.010923	0.014586	0.00011931	23	404	0.0185417	3.7825e-07
13	Wild	60953	60980	0.15313	2.0478	0.32215	0.027558	27	-1.5686	0.0095708	0.011075	9.1599e-05	19	405	0.00536917	1.09531e-07
13	Wild	61008	61041	0.1037	2.7147	0.81343	0.026099	33	-1.4815	0.0095288	0.010213	9.0798e-05	28	406	0.0135572	2.76566e-07
13	Wild	61108	61136	-0.47155	2.9746	0.38115	0.027931	28	-1.5528	0.011658	0.011986	0.00013592	67	407	0.0063525	1.29591e-07
13	Wild	61166	61208	-0.17194	2.2931	1.2719	0.042469	42	-1.3768	0.013582	0.017042	0.00018447	30	408	0.0211983	4.32446e-07
13	Wild	61235	61277	-0.030192	2.5944	0.85617	0.044467	42	-1.3768	0.012594	0.017395	0.00015861	27	409	0.0142695	2.91098e-07
13	Wild	61301	61334	-0.28612	2.0275	0.43739	0.025559	33	-1.4815	0.010277	0.012494	0.00010561	24	410	0.00728983	1.48713e-07
13	Wild	61383	61414	-0.24618	1.9553	0.75327	0.028406	31	-1.5086	0.010831	0.013394	0.00011731	49	411	0.0125545	2.56112e-07
13	Wild	61453	61502	-0.014969	2.2458	1.6414	0.055484	49	-1.3098	0.016461	0.027963	0.00027097	39	412	0.0273567	5.58076e-07
13	Wild	61634	61704	0.43183	2.2105	1.8318	0.060508	70	-1.1549	0.017872	0.025539	0.00031941	132	413	0.03053	6.22812e-07
13	Wild	62115	62184	-0.15159	1.609	3.7745	0.099296	69	-1.1612	0.031865	0.051937	0.0010154	411	414	0.0629083	1.28333e-06
13	Wild	62620	62685	-0.18416	2.0121	3.7695	0.08534	65	-1.1871	0.024472	0.048678	0.00059888	436	415	0.062825	1.28163e-06
13	Wild	63007	63083	-0.11903	1.8134	3.6327	0.094169	76	-1.1192	0.028266	0.045956	0.00079894	322	416	0.060545	1.23512e-06
13	Wild	63493	63568	-0.21819	1.7286	4.3323	0.10075	75	-1.1249	0.032013	0.055388	0.0010248	410	417	0.072205	1.47298e-06
13	Wild	63887	63970	-0.045508	1.5813	5.0125	0.11943	83	-1.0809	0.036864	0.057611	0.001359	319	418	0.0835417	1.70425e-06
13	Wild	64171	64242	-0.049316	1.9658	3.832	0.10093	71	-1.1487	0.02978	0.047185	0.00088683	201	419	0.0638667	1.30288e-06
13	Wild	64661	64751	-0.12673	1.6653	6.5716	0.1146	90	-1.0458	0.035538	0.053786	0.001263	419	420	0.109527	2.23434e-06
13	Wild	64917	64981	-0.031618	1.7638	3.3926	0.11161	64	-1.1938	0.034837	0.051465	0.0012136	166	421	0.0565433	1.15348e-06
13	Wild	65279	65346	-0.46121	2.2173	4.0904	0.10281	67	-1.1739	0.028471	0.058073	0.00081057	298	422	0.0681733	1.39074e-06
13	Wild	65707	65790	-0.14734	1.6062	5.3376	0.11766	83	-1.0809	0.039102	0.061168	0.001529	361	423	0.08896	1.81478e-06
13	Wild	66002	66080	-0.12087	1.8379	3.8886	0.099208	78	-1.1079	0.03015	0.048566	0.000909	212	424	0.06481	1.32212e-06
13	Wild	66511	66589	-0.33754	1.8611	6.2584	0.1193	78	-1.1079	0.035131	0.061521	0.0012342	431	425	0.104307	2.12786e-06
13	Wild	67058	67121	-0.31679	1.9046	3.9287	0.1015	63	-1.2007	0.029166	0.058935	0.00085066	469	426	0.0654783	1.33576e-06
13	Wild	67314	67377	-0.069959	1.8781	3.3775	0.082045	63	-1.2007	0.027009	0.039317	0.00072947	193	427	0.0562917	1.14835e-06
13	Wild	67898	67975	-0.25296	1.8036	5.2176	0.10985	77	-1.1135	0.031369	0.054412	0.00098402	521	428	0.08696	1.77398e-06
13	Wild	68172	68228	-0.17556	1.6944	2.036	0.064444	56	-1.2518	0.021717	0.033864	0.00047161	197	429	0.0339333	6.9224e-07
13	Wild	68288	68347	0.11199	1.947	3.1487	0.084144	59	-1.2291	0.026621	0.036979	0.00070867	60	430	0.0524783	1.07056e-06
13	Wild	68371	68418	-0.39507	2.2123	1.7378	0.056549	47	-1.3279	0.016127	0.025814	0.00026009	24	431	0.0289633	5.90852e-07
13	Wild	68444	68488	-0.61382	2.8455	1.7524	0.059621	44	-1.3565	0.01637	0.036939	0.00026799	26	432	0.0292067	5.95816e-07
13	Wild	68519	68566	0.0098772	2.5449	0.82926	0.045627	47	-1.3279	0.013238	0.016338	0.00017526	31	433	0.013821	2.81948e-07
13	Wild	68593	68642	-0.14469	2.2293	1.6437	0.060634	49	-1.3098	0.019252	0.029618	0.00037065	27	434	0.027395	5.58858e-07
13	Wild	68676	68718	-0.32096	2.689	1.4303	0.061789	42	-1.3768	0.015348	0.026092	0.00023558	34	435	0.0238383	4.86302e-07
13	Wild	68747	68791	-0.35816	2.7224	1.5608	0.043518	44	-1.3565	0.015103	0.019773	0.00022809	29	436	0.0260133	5.30672e-07
13	Wild	68841	68901	-0.016393	1.7253	2.0928	0.072599	60	-1.2218	0.021937	0.032363	0.00048122	50	437	0.03488	7.11552e-07
13	Wild	68936	68995	-0.052334	1.8546	2.6742	0.069042	59	-1.2291	0.022147	0.030354	0.00049051	35	438	0.04457	9.09228e-07
13	Wild	69027	69080	-0.4107	2.2183	2.1348	0.076307	53	-1.2757	0.021458	0.038868	0.00046045	32	439	0.03558	7.25832e-07
13	Wild	69121	69166	-0.53088	2.3627	2.0083	0.06825	45	-1.3468	0.018302	0.041659	0.00033495	41	440	0.0334717	6.82822e-07
13	Wild	69199	69241	-0.22856	2.7648	1.4336	0.058429	42	-1.3768	0.01451	0.030376	0.00021054	33	441	0.0238933	4.87424e-07
13	Wild	69283	69332	-0.17765	1.7926	1.3184	0.048009	49	-1.3098	0.014643	0.02304	0.00021441	42	442	0.0219733	4.48256e-07
13	Wild	69372	69423	-0.38139	2.4782	2.6216	0.067286	51	-1.2924	0.019624	0.03216	0.0003851	40	443	0.0436933	8.91344e-07
13	Wild	69447	69494	-0.14951	2.2064	1.4597	0.045073	47	-1.3279	0.015435	0.021413	0.00023824	24	444	0.0243283	4.96298e-07
13	Wild	69526	69565	-0.081701	2.3127	1.1448	0.0471	39	-1.4089	0.015404	0.01946	0.00023727	32	445	0.01908	3.89232e-07
13	Wild	69599	69624	-0.5358	3.0107	0.51642	0.044632	25	-1.6021	0.01273	0.017568	0.00016207	34	446	0.008607	1.75583e-07
13	Wild	69660	69707	-0.29258	2.0055	1.3385	0.059434	47	-1.3279	0.018127	0.026431	0.0003286	36	447	0.0223083	4.5509e-07
13	Wild	69744	69787	-0.68461	3.3505	1.4551	0.040395	43	-1.3665	0.012857	0.016598	0.0001653	37	448	0.0242517	4.94734e-07
13	Wild	69811	69852	-0.49175	2.525	1.4254	0.062732	41	-1.3872	0.019907	0.032965	0.0003963	24	449	0.0237567	4.84636e-07
13	Wild	69877	69894	0.44614	1.4442	0.19186	0.027793	17	-1.7696	0.01009	0.010003	0.00010182	25	450	0.00319767	6.52324e-08
13	Wild	69894	69932	-0.025584	2.3706	0.85714	0.04148	38	-1.4202	0.012367	0.021156	0.00015294	0	451	0.0142857	2.91428e-07
13	Wild	69959	69991	-0.60921	2.5295	0.95876	0.027646	32	-1.4949	0.011191	0.013797	0.00012524	27	452	0.0159793	3.25978e-07
13	Wild	70014	70051	0.11888	3.1216	0.67778	0.04682	37	-1.4318	0.011875	0.017238	0.00014102	23	453	0.0112963	2.30445e-07
13	Wild	70084	70117	0.07307	2.3638	0.53973	0.038799	33	-1.4815	0.010234	0.015202	0.00010473	33	454	0.0089955	1.83508e-07
13	Wild	70193	70245	-0.23351	3.132	1.9766	0.062325	52	-1.284	0.014878	0.033209	0.00022136	76	455	0.0329433	6.72044e-07
13	Wild	70265	70305	-0.29911	2.2439	1.2548	0.052108	40	-1.3979	0.016299	0.0234	0.00026566	20	456	0.0209133	4.26632e-07
13	Wild	70332	70372	-0.38241	2.077	1.4331	0.045188	40	-1.3979	0.016435	0.024658	0.00027012	27	457	0.023885	4.87254e-07
13	Wild	70402	70436	-0.35241	2.4538	0.75648	0.033579	34	-1.4685	0.010224	0.018341	0.00010453	30	458	0.012608	2.57203e-07
13	Wild	70475	70509	-0.93848	3.396	1.0388	0.0432	34	-1.4685	0.012376	0.027723	0.00015315	39	459	0.0173133	3.53192e-07
13	Wild	70542	70585	-0.090311	1.8779	1.4447	0.042944	43	-1.3665	0.015271	0.019682	0.0002332	33	460	0.0240783	4.91198e-07
13	Wild	71002	71070	-0.096222	1.8752	4.1371	0.11971	68	-1.1675	0.034341	0.059469	0.0011793	417	461	0.0689517	1.40661e-06
13	Wild	71287	71351	-0.23981	1.6941	4.2959	0.10086	64	-1.1938	0.032072	0.051792	0.0010286	217	462	0.0715983	1.46061e-06
13	Wild	71862	71933	-0.43928	1.9586	2.8857	0.076779	71	-1.1487	0.02342	0.039565	0.00054848	511	463	0.048095	9.81138e-07
12	Wild	82	173	0.24029	1.5605	8.6889	0.19395	91	-1.041	0.067625	0.085302	0.0045732	82	1	0.144815	2.95423e-06
12	Wild	472	556	0.016596	1.6061	9.5892	0.22594	84	-1.0757	0.073207	0.10679	0.0053593	299	2	0.15982	3.26033e-06
12	Wild	900	1000	0.25438	1.4928	10.2895	0.22855	100	-1	0.079128	0.095609	0.0062613	344	3	0.171492	3.49843e-06
12	Wild	1313	1400	-0.04599	1.5565	10.9808	0.22984	87	-1.0605	0.075874	0.11383	0.0057569	313	4	0.183013	3.73347e-06
12	Wild	1801	1888	0.28368	1.6111	9.2298	0.23004	87	-1.0605	0.077163	0.097289	0.0059541	401	5	0.15383	3.13813e-06
12	Wild	2241	2323	-0.054592	1.5591	10.4023	0.23353	82	-1.0862	0.078271	0.12144	0.0061264	353	6	0.173372	3.53678e-06
12	Wild	2824	2903	-0.048747	1.5225	11.4414	0.27045	79	-1.1024	0.089921	0.13629	0.0080858	501	7	0.19069	3.89008e-06
12	Wild	3503	3582	-0.009713	1.5225	11.9265	0.28906	79	-1.1024	0.09807	0.14755	0.0096177	600	8	0.198775	4.05501e-06
12	Wild	4177	4266	0.11576	1.4868	13.437	0.32019	89	-1.0506	0.11061	0.14745	0.012235	595	9	0.22395	4.56858e-06
12	Wild	4786	4875	0.17039	1.5084	12.7471	0.28843	89	-1.0506	0.10157	0.13097	0.010317	520	10	0.212452	4.33401e-06
12	Wild	5420	5502	0.027858	1.5135	10.9581	0.25516	82	-1.0862	0.083441	0.12268	0.0069624	545	11	0.182635	3.72575e-06
12	Wild	6008	6089	-0.041611	1.5417	10.1794	0.21622	81	-1.0915	0.073151	0.11266	0.0053511	506	12	0.169657	3.461e-06
12	Wild	6443	6523	0.086619	1.5512	9.8855	0.23163	80	-1.0969	0.078724	0.11188	0.0061975	354	13	0.164758	3.36107e-06
12	Wild	7049	7122	-0.045038	1.5869	8.9553	0.23301	73	-1.1367	0.074416	0.11626	0.0055377	526	14	0.149255	3.0448e-06
12	Wild	7462	7532	0.034717	1.6052	7.5764	0.19978	70	-1.1549	0.066769	0.098862	0.0044581	340	15	0.126273	2.57598e-06
12	Wild	7888	7969	0.010947	1.5772	7.3803	0.18058	81	-1.0915	0.05667	0.085234	0.0032115	356	16	0.123005	2.5093e-06
12	Wild	8839	8925	0.031796	1.5419	10.9881	0.25395	86	-1.0655	0.085694	0.12514	0.0073434	870	17	0.183135	3.73595e-06
12	Wild	9133	9204	0.02566	1.5949	7.5591	0.20406	71	-1.1487	0.06656	0.10165	0.0044303	208	18	0.125985	2.57009e-06
12	Wild	9712	9782	-0.02901	1.5942	6.2522	0.17763	70	-1.1549	0.053959	0.086596	0.0029116	508	19	0.104203	2.12575e-06
12	Wild	10085	10168	0.11497	1.6021	6.0332	0.13966	83	-1.0809	0.045466	0.062364	0.0020671	303	20	0.100553	2.05129e-06
12	Wild	10499	10588	0.068753	1.5227	8.5438	0.17853	89	-1.0506	0.059387	0.081713	0.0035269	331	21	0.142397	2.90489e-06
12	Wild	11006	11074	0.083548	1.5942	3.1975	0.10287	68	-1.1675	0.03106	0.045245	0.00096475	418	22	0.0532917	1.08715e-06
12	Wild	11551	11642	0.26873	1.5739	6.2099	0.14026	91	-1.041	0.048362	0.061607	0.0023389	477	23	0.103498	2.11137e-06
12	Wild	11783	11849	-0.13077	1.7785	5.0313	0.13864	66	-1.1805	0.043244	0.07417	0.00187	141	24	0.083855	1.71064e-06
12	Wild	11967	12017	-0.72866	2.1	0.93561	0.030392	50	-1.301	0.0093058	0.018028	8.6598e-05	118	25	0.0155935	3.18107e-07
12	Wild	12352	12420	0.11567	1.5825	4.4467	0.10086	68	-1.1675	0.035584	0.046768	0.0012662	335	26	0.0741117	1.51188e-06
12	Wild	12421	12463	-0.083227	3.2819	0.81734	0.038545	42	-1.3768	0.0093157	0.017366	8.6781e-05	1	27	0.0136223	2.77896e-07
12	Wild	12537	12606	0.046693	1.7672	3.8847	0.099019	69	-1.1612	0.028748	0.041386	0.00082644	74	28	0.064745	1.3208e-06
12	Wild	12809	12881	0.11207	1.7946	3.4062	0.10073	72	-1.1427	0.03123	0.045983	0.00097531	203	29	0.05677	1.15811e-06
12	Wild	12951	13004	-0.42018	2.6072	1.9089	0.04543	53	-1.2757	0.015214	0.023183	0.00023146	70	30	0.031815	6.49026e-07
12	Wild	13630	13706	-0.040411	1.6356	6.4654	0.13993	76	-1.1192	0.04577	0.071093	0.0020949	626	31	0.107757	2.19824e-06
12	Wild	14422	14511	0.038255	1.5374	6.7411	0.14306	89	-1.0506	0.044982	0.064359	0.0020233	716	32	0.112352	2.29197e-06
12	Wild	15084	15174	-0.0085504	1.529	7.8908	0.15235	90	-1.0458	0.048495	0.0743	0.0023518	573	33	0.131513	2.68287e-06
12	Wild	15643	15726	-0.10606	1.5569	7.1235	0.1471	83	-1.0809	0.048247	0.075522	0.0023278	469	34	0.118725	2.42199e-06
12	Wild	17035	17138	0.23852	1.5188	13.2796	0.26384	103	-0.98716	0.093507	0.11697	0.0087435	1309	35	0.221327	4.51506e-06
12	Wild	17792	17869	0.033346	1.5782	8.053	0.19864	77	-1.1135	0.065267	0.096407	0.0042598	654	36	0.134217	2.73802e-06
12	Wild	19216	19320	0.24865	1.5476	11.5792	0.23404	104	-0.98297	0.080145	0.10076	0.0064231	1347	37	0.192987	3.93693e-06
12	Wild	20209	20312	0.36679	1.7863	9.4701	0.19642	103	-0.98716	0.061644	0.080513	0.0038	889	38	0.157835	3.21983e-06
12	Wild	20532	20628	0.56065	1.812	4.2827	0.098636	96	-1.0177	0.031947	0.033845	0.0010206	220	39	0.0713783	1.45612e-06
12	Wild	22263	22351	0.004926	1.591	11.888	0.26122	88	-1.0555	0.083404	0.12654	0.0069562	1635	40	0.198133	4.04192e-06
12	Wild	23267	23350	0.10928	1.5246	8.8687	0.20965	83	-1.0809	0.068192	0.095886	0.0046501	916	41	0.147812	3.01536e-06
12	Wild	23982	24068	0.089492	1.5379	7.1176	0.16055	86	-1.0655	0.051628	0.071874	0.0026655	632	42	0.118627	2.41998e-06
12	Wild	24762	24823	-0.2139	1.8178	4.7215	0.12549	61	-1.2147	0.038464	0.073687	0.0014795	694	43	0.0786917	1.60531e-06
12	Wild	24998	25067	0.03264	1.5268	3.0624	0.083453	69	-1.1612	0.028799	0.041424	0.00082937	175	44	0.05104	1.04122e-06
12	Wild	25075	25145	0.06113	1.5914	3.3016	0.084791	70	-1.1549	0.026057	0.03563	0.00067896	8	45	0.0550267	1.12254e-06
12	Wild	25201	25254	0.11458	2.1955	1.6679	0.063391	53	-1.2757	0.018209	0.029978	0.00033155	56	46	0.0277983	5.67086e-07
12	Wild	25279	25321	-0.36477	2.3206	1.6806	0.063576	42	-1.3768	0.017271	0.030391	0.0002983	25	47	0.02801	5.71404e-07
12	Wild	25339	25373	0.096971	3.2197	0.97867	0.057586	34	-1.4685	0.012817	0.0239	0.00016428	18	48	0.0163112	3.32748e-07
12	Wild	25400	25468	0.363	1.8909	2.1412	0.053276	68	-1.1675	0.016552	0.02287	0.00027395	27	49	0.0356867	7.28008e-07
12	Wild	25491	25513	-0.22542	5.2175	0.56923	0.030707	22	-1.6576	0.0097499	0.010387	9.506e-05	23	50	0.00948717	1.93538e-07
12	Wild	25586	25614	0.52089	3.3511	0.58609	0.03158	28	-1.5528	0.010117	0.0099947	0.00010235	73	51	0.00976817	1.99271e-07
12	Wild	25630	25700	-0.37166	2.3283	2.147	0.047984	70	-1.1549	0.011505	0.025195	0.00013235	16	52	0.0357833	7.2998e-07
12	Wild	25734	25761	-0.8201	5.5269	0.48639	0.036818	27	-1.5686	0.0085778	0.015597	7.3579e-05	34	53	0.0081065	1.65373e-07
12	Wild	25774	25833	0.30135	2.3743	1.5799	0.045314	59	-1.2291	0.0146	0.017193	0.00021317	13	54	0.0263317	5.37166e-07
12	Wild	25894	25938	-0.49511	3.4167	1.6002	0.043723	44	-1.3565	0.012896	0.020399	0.00016631	61	55	0.02667	5.44068e-07
12	Wild	25963	26017	-1.2258	7.4157	1.2064	0.036956	54	-1.2676	0.0064982	0.01769	4.2226e-05	25	56	0.0201067	4.10176e-07
12	Wild	26021	26041	-0.29294	4.8088	0.35187	0.034676	20	-1.699	0.0081555	0.014888	6.6513e-05	4	57	0.0058645	1.19636e-07
12	Wild	26063	26086	-0.0044119	6.0182	0.49125	0.034665	23	-1.6383	0.0082541	0.012428	6.813e-05	22	58	0.0081875	1.67025e-07
12	Wild	26241	26276	-0.37585	2.5961	1.0927	0.040057	35	-1.4559	0.014593	0.016171	0.00021297	155	59	0.0182117	3.71518e-07
12	Wild	26297	26337	-0.16146	1.9568	0.82496	0.033341	40	-1.3979	0.011086	0.016242	0.00012289	21	60	0.0137493	2.80486e-07
12	Wild	26358	26472	0.56248	2.5279	3.9942	0.081618	114	-0.9431	0.019513	0.031054	0.00038074	21	61	0.06657	1.35803e-06
12	Wild	26558	26646	-0.076497	2.1346	3.2518	0.059488	88	-1.0555	0.01747	0.029886	0.00030519	86	62	0.0541967	1.10561e-06
12	Wild	26715	26729	-0.096571	5.7554	0.27146	0.030498	14	-1.8539	0.0096434	0.0077635	9.2996e-05	69	63	0.00452433	9.22964e-08
12	Wild	26780	26831	0.59169	2.5002	0.66546	0.030633	51	-1.2924	0.0093076	0.011741	8.6631e-05	51	64	0.011091	2.26256e-07
12	Wild	26931	26977	0.3442	3.3839	0.94567	0.039304	46	-1.3372	0.009485	0.018652	8.9966e-05	100	65	0.0157612	3.21528e-07
12	Wild	27246	27280	-0.01906	1.9879	0.57855	0.031295	34	-1.4685	0.010213	0.015425	0.0001043	269	66	0.0096425	1.96707e-07
12	Wild	27299	27329	0.19047	2.7502	0.72828	0.031051	30	-1.5229	0.010937	0.011681	0.00011962	19	67	0.012138	2.47615e-07
12	Wild	27365	27451	-0.19181	2.1066	2.4465	0.043651	86	-1.0655	0.010406	0.017989	0.00010829	36	68	0.040775	8.3181e-07
12	Wild	27500	27544	-0.34889	2.1139	1.7609	0.050209	44	-1.3565	0.016822	0.027081	0.00028296	49	69	0.0293483	5.98706e-07
12	Wild	27622	27683	0.55897	5.1028	1.3713	0.031179	61	-1.2147	0.0078531	0.010372	6.1671e-05	78	70	0.022855	4.66242e-07
12	Wild	27797	27833	-0.18946	1.9978	0.75825	0.038968	36	-1.4437	0.010763	0.017679	0.00011584	114	71	0.0126375	2.57805e-07
12	Wild	27871	27969	-0.20036	2.7406	4.6354	0.066519	98	-1.0088	0.017532	0.032967	0.00030737	38	72	0.0772567	1.57604e-06
12	Wild	27976	28030	-0.2944	2.6653	1.5646	0.040553	54	-1.2676	0.011002	0.015135	0.00012105	7	73	0.0260767	5.31964e-07
12	Wild	28046	28116	0.42798	2.0417	2.4506	0.061803	70	-1.1549	0.018747	0.026132	0.00035146	16	74	0.0408433	8.33204e-07
12	Wild	28132	28180	-0.39095	2.0222	2.6119	0.082991	48	-1.3188	0.02357	0.042545	0.00055554	16	75	0.0435317	8.88046e-07
12	Wild	28224	28283	-0.38762	1.8287	1.1295	0.031169	59	-1.2291	0.01003	0.018706	0.00010059	44	76	0.018825	3.8403e-07
12	Wild	28355	28433	0.37349	2.707	1.2694	0.048116	78	-1.1079	0.01069	0.015394	0.00011428	72	77	0.0211567	4.31596e-07
12	Wild	28433	28482	-0.15501	1.7411	1.7478	0.066488	49	-1.3098	0.019935	0.032783	0.00039741	0	78	0.02913	5.94252e-07
12	Wild	28801	28833	-0.26888	3.0328	0.77606	0.036679	32	-1.4949	0.0098151	0.020435	9.6336e-05	319	79	0.0129343	2.6386e-07
12	Wild	29067	29113	0.82104	4.9447	0.91703	0.031655	46	-1.3372	0.0083254	0.009533	6.9312e-05	234	80	0.0152838	3.1179e-07
12	Wild	29173	29202	0.35234	3.0178	0.44884	0.030546	29	-1.5376	0.0096031	0.012713	9.2219e-05	60	81	0.00748067	1.52606e-07
12	Wild	29286	29324	0.026375	2.8539	0.86663	0.032062	38	-1.4202	0.010223	0.013057	0.00010451	84	82	0.0144438	2.94654e-07
12	Wild	29560	29624	-0.44544	3.5799	2.1406	0.049796	64	-1.1938	0.011123	0.021138	0.00012372	236	83	0.0356767	7.27804e-07
12	Wild	29649	29684	0.4906	2.8776	0.77255	0.033217	35	-1.4559	0.0099906	0.013158	9.9811e-05	25	84	0.0128758	2.62667e-07
12	Wild	29814	29903	-0.39046	3.4198	3.0475	0.044814	89	-1.0506	0.010933	0.0235	0.00011952	130	85	0.0507917	1.03615e-06
12	Wild	29980	30043	-0.17374	1.5576	3.6959	0.083869	63	-1.2007	0.030367	0.042254	0.00092214	77	86	0.0615983	1.25661e-06
12	Wild	30051	30084	-0.073285	4.0813	0.69687	0.031997	33	-1.4815	0.0082278	0.013955	6.7697e-05	8	87	0.0116145	2.36936e-07
12	Wild	30117	30186	0.15145	2.5594	2.3787	0.057891	69	-1.1612	0.0143	0.022853	0.00020448	33	88	0.039645	8.08758e-07
12	Wild	30244	30374	0.34582	1.852	6.8393	0.12239	130	-0.88606	0.038298	0.050269	0.0014667	58	89	0.113988	2.32536e-06
12	Wild	30435	30537	0.017858	1.9528	2.2524	0.033094	102	-0.9914	0.0089632	0.016248	8.0339e-05	61	90	0.03754	7.65816e-07
12	Wild	30654	30708	-0.34571	1.983	2.6865	0.071147	54	-1.2676	0.022734	0.040835	0.00051682	117	91	0.044775	9.1341e-07
12	Wild	30803	30856	-0.12756	1.7905	2.087	0.068898	53	-1.2757	0.021607	0.037744	0.00046686	95	92	0.0347833	7.0958e-07
12	Wild	31002	31055	-0.3604	2.1533	2.4592	0.069351	53	-1.2757	0.021367	0.037761	0.00045656	146	93	0.0409867	8.36128e-07
12	Wild	31476	31564	0.14783	1.6327	6.3718	0.13734	88	-1.0555	0.044773	0.062297	0.0020046	421	94	0.106197	2.16641e-06
12	Wild	31714	31790	0.19127	1.5981	2.3906	0.075661	76	-1.1192	0.023676	0.030662	0.00056056	150	95	0.0398433	8.12804e-07
12	Wild	32188	32269	0.019016	1.6336	6.7611	0.14148	81	-1.0915	0.046094	0.068174	0.0021246	398	96	0.112685	2.29877e-06
12	Wild	32959	33031	-0.23248	1.7876	5.7482	0.14188	72	-1.1427	0.040139	0.071074	0.0016112	690	97	0.0958033	1.95439e-06
12	Wild	33353	33430	-0.10494	1.6565	4.1755	0.11349	77	-1.1135	0.035789	0.053389	0.0012808	322	98	0.0695917	1.41967e-06
12	Wild	33713	33793	0.20391	1.6524	4.8825	0.11588	80	-1.0969	0.036963	0.050283	0.0013662	283	99	0.081375	1.66005e-06
12	Wild	34304	34393	0.082941	1.549	6.727	0.13445	89	-1.0506	0.044767	0.060526	0.0020041	511	100	0.112117	2.28718e-06
12	Wild	34941	35013	-0.012427	1.7823	4.8288	0.13083	72	-1.1427	0.040435	0.065033	0.001635	548	101	0.08048	1.64179e-06
12	Wild	35652	35729	-0.13368	1.6167	6.0799	0.14063	77	-1.1135	0.043662	0.070279	0.0019064	639	102	0.101332	2.06717e-06
12	Wild	36384	36457	-0.025219	1.5996	5.7522	0.14012	73	-1.1367	0.04465	0.068884	0.0019936	655	103	0.09587	1.95575e-06
12	Wild	36692	36746	2.8126	15.0841	0.43519	0.03038	54	-1.2676	0.0048005	0.0076366	2.3045e-05	235	104	0.00725317	1.47965e-07
12	Wild	36928	37018	0.21784	1.6536	8.191	0.17279	90	-1.0458	0.055171	0.073776	0.0030438	182	105	0.136517	2.78494e-06
12	Wild	37369	37439	-0.039507	1.6339	3.8944	0.097351	70	-1.1549	0.029915	0.045771	0.00089492	351	106	0.0649067	1.3241e-06
12	Wild	37508	37571	0.13529	1.8911	1.8129	0.049942	63	-1.2007	0.016222	0.023326	0.00026317	69	107	0.030215	6.16386e-07
12	Wild	38318	38400	-0.0401	1.6022	6.186	0.1313	82	-1.0862	0.044224	0.066492	0.0019558	747	108	0.1031	2.10324e-06
12	Wild	39127	39203	-0.13493	1.693	7.1397	0.15568	76	-1.1192	0.049516	0.080864	0.0024518	727	109	0.118995	2.4275e-06
12	Wild	39713	39788	-0.10016	1.7181	5.861	0.1339	75	-1.1249	0.040705	0.068524	0.0016569	510	110	0.0976833	1.99274e-06
12	Wild	40573	40663	-0.077207	1.5468	6.9394	0.14125	90	-1.0458	0.047503	0.07394	0.0022566	785	111	0.115657	2.3594e-06
12	Wild	41343	41431	-0.20738	1.8132	6.583	0.13708	88	-1.0555	0.038843	0.071208	0.0015088	680	112	0.109717	2.23822e-06
12	Wild	42015	42092	-0.03318	1.6554	5.6426	0.12434	77	-1.1135	0.040206	0.061421	0.0016165	584	113	0.0940433	1.91848e-06
12	Wild	42850	42928	-0.077804	1.5844	5.8573	0.12609	78	-1.1079	0.041258	0.066543	0.0017023	758	114	0.0976217	1.99148e-06
12	Wild	43494	43563	-0.13988	1.7099	5.4181	0.14559	69	-1.1612	0.045481	0.076968	0.0020685	566	115	0.0903017	1.84215e-06
12	Wild	43796	43874	-0.31798	2.0966	3.2099	0.05127	78	-1.1079	0.016286	0.02905	0.00026522	233	116	0.0534983	1.09137e-06
12	Wild	44796	44886	0.27302	1.5652	6.5195	0.15846	90	-1.0458	0.051804	0.065602	0.0026837	922	117	0.108658	2.21663e-06
12	Wild	45011	45079	0.18749	1.827	3.4077	0.086886	68	-1.1675	0.026875	0.040325	0.00072225	125	118	0.056795	1.15862e-06
12	Wild	45701	45775	-0.017732	1.6443	5.8505	0.14336	74	-1.1308	0.045085	0.069082	0.0020327	622	119	0.0975083	1.98917e-06
12	Wild	46556	46636	0.068551	1.6662	4.8703	0.12235	80	-1.0969	0.038538	0.058788	0.0014852	781	120	0.0811717	1.6559e-06
12	Wild	46790	46854	-0.066806	1.9625	3.1417	0.10631	64	-1.1938	0.02775	0.0471	0.00077005	154	121	0.0523617	1.06818e-06
12	Wild	46877	46927	-0.036366	2.307	1.4291	0.048259	50	-1.301	0.014876	0.023578	0.00022129	23	122	0.0238183	4.85894e-07
12	Wild	47914	48005	0.18403	1.6313	6.375	0.13799	91	-1.041	0.045539	0.060536	0.0020738	987	123	0.10625	2.1675e-06
12	Wild	48803	48888	0.025963	1.5746	7.1693	0.14301	85	-1.0706	0.049407	0.070365	0.002441	798	124	0.119488	2.43756e-06
12	Wild	48948	49002	-0.45875	2.2971	1.661	0.032853	54	-1.2676	0.010755	0.018589	0.00011568	60	125	0.0276833	5.6474e-07
12	Wild	49688	49782	0.10562	1.5382	6.8075	0.13512	94	-1.0269	0.042607	0.058543	0.0018153	686	126	0.113458	2.31455e-06
12	Wild	50526	50601	-0.11363	1.7112	5.7562	0.13246	75	-1.1249	0.040024	0.069223	0.0016019	744	127	0.0959367	1.95711e-06
12	Wild	50968	51045	0.035698	1.5304	4.8683	0.10617	77	-1.1135	0.035753	0.054553	0.0012783	367	128	0.0811383	1.65522e-06
12	Wild	51902	51980	0.010833	1.6361	5.8297	0.14094	78	-1.1079	0.045411	0.069479	0.0020621	857	129	0.0971617	1.9821e-06
12	Wild	52749	52820	-0.024695	1.7393	4.993	0.12678	71	-1.1487	0.038391	0.065419	0.0014738	769	130	0.0832167	1.69762e-06
12	Wild	53386	53472	0.063364	1.5652	7.0033	0.13697	86	-1.0655	0.047594	0.069191	0.0022651	566	131	0.116722	2.38112e-06
12	Wild	53904	53983	-0.20171	1.6335	6.1906	0.14366	79	-1.1024	0.0425	0.076303	0.0018063	432	132	0.103177	2.1048e-06
12	Wild	54523	54621	0.24727	1.6726	7.6067	0.15579	98	-1.0088	0.050697	0.0641	0.0025702	540	133	0.126778	2.58628e-06
12	Wild	55032	55122	0.24633	1.631	5.7486	0.13829	90	-1.0458	0.047769	0.060212	0.0022818	411	134	0.09581	1.95452e-06
12	Wild	55704	55788	0.021641	1.5452	6.8047	0.16796	84	-1.0757	0.052576	0.076954	0.0027643	582	135	0.113412	2.3136e-06
12	Wild	56479	56560	-0.038761	1.5365	7.139	0.16171	81	-1.0915	0.054115	0.080627	0.0029284	691	136	0.118983	2.42726e-06
12	Wild	57273	57349	0.062518	1.5996	6.9749	0.17448	76	-1.1192	0.058048	0.086518	0.0033695	713	137	0.116248	2.37147e-06
12	Wild	58062	58160	0.11022	1.537	8.7751	0.17549	98	-1.0088	0.056541	0.078249	0.0031969	713	138	0.146252	2.98353e-06
12	Wild	58829	58927	0.074549	1.4876	7.2944	0.15028	98	-1.0088	0.050285	0.07042	0.0025286	669	139	0.121573	2.4801e-06
12	Wild	59587	59665	-0.04113	1.7588	6.5359	0.13859	78	-1.1079	0.044025	0.067543	0.0019382	660	140	0.108932	2.22221e-06
12	Wild	59768	59777	1.116	6.6969	0.10471	0.030784	9	-2.0458	0.011776	0.0033	0.00013867	103	141	0.00174517	3.56014e-08
12	Wild	59931	60019	0.20694	1.6672	6.2579	0.13844	88	-1.0555	0.044342	0.056537	0.0019662	154	142	0.104298	2.12769e-06
12	Wild	60799	60874	0.025402	1.7009	4.6748	0.12199	75	-1.1249	0.03494	0.055637	0.0012208	780	143	0.0779133	1.58943e-06
12	Wild	61794	61875	-0.10425	1.6232	6.4783	0.14335	81	-1.0915	0.046132	0.073051	0.0021281	920	144	0.107972	2.20262e-06
12	Wild	62834	62920	0.09556	1.4601	6.9809	0.15887	86	-1.0655	0.053049	0.071923	0.0028142	959	145	0.116348	2.37351e-06
12	Wild	63133	63200	0.11317	1.8325	2.7484	0.068823	67	-1.1739	0.021856	0.033396	0.00047768	213	146	0.0458067	9.34456e-07
12	Wild	63493	63499	0.89477	4.6141	0.11437	0.030986	6	-2.2218	0.013348	0.006146	0.00017816	293	147	0.00190617	3.88858e-08
12	Wild	63974	64074	0.21281	1.5647	7.1715	0.14202	100	-1	0.047899	0.064471	0.0022943	475	148	0.119525	2.43831e-06
12	Wild	64860	64941	-0.13098	1.5764	5.8261	0.1228	81	-1.0915	0.042214	0.067301	0.001782	786	149	0.0971017	1.98087e-06
12	Wild	65993	66076	-0.11102	1.598	7.549	0.15463	83	-1.0809	0.050301	0.077957	0.0025302	1052	150	0.125817	2.56666e-06
12	Wild	66468	66534	-0.13779	1.8693	4.319	0.10568	66	-1.1805	0.031838	0.054611	0.0010137	392	151	0.0719833	1.46846e-06
12	Wild	67101	67174	0.075472	1.8644	4.9706	0.12481	73	-1.1367	0.036815	0.056603	0.0013553	567	152	0.0828433	1.69e-06
12	Wild	67539	67640	0.26624	1.5807	6.595	0.12303	101	-0.99568	0.041802	0.053688	0.0017474	365	153	0.109917	2.2423e-06
12	Wild	68704	68778	-0.18633	1.7281	5.459	0.12182	74	-1.1308	0.037466	0.063533	0.0014037	1064	154	0.0909833	1.85606e-06
12	Wild	69506	69591	-0.038967	1.5107	6.6504	0.13479	85	-1.0706	0.046083	0.068469	0.0021237	728	155	0.11084	2.26114e-06
12	Wild	70186	70277	-0.13675	1.5196	7.9193	0.14254	91	-1.041	0.050223	0.075313	0.0025223	595	156	0.131988	2.69256e-06
12	Wild	70823	70907	-0.19723	1.6467	7.824	0.15931	84	-1.0757	0.05099	0.083134	0.0025999	546	157	0.1304	2.66016e-06
12	Wild	71625	71709	-0.070849	1.585	7.8085	0.16369	84	-1.0757	0.053364	0.08132	0.0028477	718	158	0.130142	2.65489e-06
11	Wild	644	705	-0.39257	2.8214	1.512	0.048307	61	-1.2147	0.010523	0.021386	0.00011074	644	1	0.0252	5.1408e-07
11	Wild	785	883	-0.46775	2.2652	3.2015	0.049652	98	-1.0088	0.015552	0.027133	0.00024188	80	2	0.0533583	1.08851e-06
11	Wild	920	969	-0.099873	1.7508	1.0395	0.04014	49	-1.3098	0.012837	0.020645	0.00016478	37	3	0.017325	3.5343e-07
11	Wild	1009	1102	-0.038413	2.1443	4.3459	0.076568	93	-1.0315	0.022292	0.036537	0.00049692	40	4	0.0724317	1.47761e-06
11	Wild	1148	1221	-0.2552	1.7976	3.7403	0.070293	73	-1.1367	0.021402	0.038687	0.00045803	46	5	0.0623383	1.2717e-06
11	Wild	1250	1288	-0.91606	3.2334	1.003	0.033287	38	-1.4202	0.010378	0.019849	0.00010771	29	6	0.0167167	3.4102e-07
11	Wild	1326	1397	-0.63302	2.2754	2.8962	0.063162	71	-1.1487	0.017105	0.033768	0.00029257	38	7	0.04827	9.84708e-07
11	Wild	1444	1495	-0.26558	2.2174	1.7338	0.0607	51	-1.2924	0.01656	0.030995	0.00027422	47	8	0.0288967	5.89492e-07
11	Wild	1533	1599	-0.18667	1.895	3.5781	0.076899	66	-1.1805	0.023253	0.036359	0.00054069	38	9	0.059635	1.21655e-06
11	Wild	1634	1691	-0.1577	1.7556	3.0618	0.093914	57	-1.2441	0.0295	0.050287	0.00087028	35	10	0.05103	1.04101e-06
11	Wild	1699	1795	0.38383	1.8146	3.9168	0.066234	96	-1.0177	0.020216	0.028868	0.00040868	8	11	0.06528	1.33171e-06
11	Wild	1825	1881	-0.33549	2.1648	2.674	0.084415	56	-1.2518	0.023105	0.043294	0.00053386	30	12	0.0445667	9.0916e-07
11	Wild	1920	1982	-0.054832	1.9757	2.5786	0.076119	62	-1.2076	0.022374	0.040263	0.00050058	39	13	0.0429767	8.76724e-07
11	Wild	2019	2096	-0.6972	2.2022	3.8808	0.073293	77	-1.1135	0.022841	0.043384	0.0005217	37	14	0.06468	1.31947e-06
11	Wild	2124	2187	-0.52294	1.9681	3.2135	0.068151	63	-1.2007	0.022874	0.038725	0.00052324	28	15	0.0535583	1.09259e-06
11	Wild	2231	2294	-0.39014	2.292	3.2946	0.083551	63	-1.2007	0.023065	0.042612	0.00053199	44	16	0.05491	1.12016e-06
11	Wild	2331	2403	0.10593	1.7635	3.7423	0.098298	72	-1.1427	0.028917	0.041628	0.00083622	37	17	0.0623717	1.27238e-06
11	Wild	2462	2518	-0.2163	1.8678	2.3202	0.082603	56	-1.2518	0.023197	0.03867	0.00053808	59	18	0.03867	7.88868e-07
11	Wild	2540	2621	0.12269	1.6006	4.4112	0.084161	81	-1.0915	0.029709	0.039341	0.00088264	22	19	0.07352	1.49981e-06
11	Wild	2674	2752	-0.09264	1.54	5.0334	0.12084	78	-1.1079	0.04014	0.063197	0.0016112	53	20	0.08389	1.71136e-06
11	Wild	2824	2899	-0.22712	1.7953	4.9865	0.105	75	-1.1249	0.033628	0.057413	0.0011309	72	21	0.0831083	1.69541e-06
11	Wild	2974	3045	-0.19727	1.95	5.1033	0.12123	71	-1.1487	0.033552	0.060645	0.0011257	75	22	0.085055	1.73512e-06
11	Wild	3120	3179	-0.20999	1.9454	2.9642	0.08344	59	-1.2291	0.026832	0.042043	0.00071998	75	23	0.0494033	1.00783e-06
11	Wild	3209	3291	0.18609	1.5827	4.2618	0.10051	82	-1.0862	0.033282	0.042511	0.0011077	30	24	0.07103	1.44901e-06
11	Wild	3354	3436	0.054779	1.5642	5.2645	0.12055	82	-1.0862	0.040235	0.057134	0.0016189	63	25	0.0877417	1.78993e-06
11	Wild	3498	3544	-0.3984	2.3632	2.1527	0.069436	46	-1.3372	0.020669	0.037753	0.00042721	62	26	0.0358783	7.31918e-07
11	Wild	3576	3641	0.057364	1.7117	3.6028	0.10776	65	-1.1871	0.033616	0.053891	0.00113	32	27	0.0600467	1.22495e-06
11	Wild	3685	3749	0.060982	1.8753	2.8723	0.078979	64	-1.1938	0.023815	0.041535	0.00056716	44	28	0.0478717	9.76582e-07
11	Wild	3828	3898	-0.049894	1.6299	4.1411	0.10362	70	-1.1549	0.030914	0.049566	0.00095565	79	29	0.0690183	1.40797e-06
11	Wild	3968	4024	-0.27341	1.8725	3.4358	0.10179	56	-1.2518	0.029187	0.051493	0.00085188	70	30	0.0572633	1.16817e-06
11	Wild	4079	4136	-0.14157	1.968	3.4341	0.089064	57	-1.2441	0.026729	0.04673	0.00071442	55	31	0.057235	1.16759e-06
11	Wild	4228	4297	-0.091784	1.643	4.728	0.12745	69	-1.1612	0.04018	0.065257	0.0016145	92	32	0.0788	1.60752e-06
11	Wild	4384	4440	-0.19691	1.8571	3.9223	0.10667	56	-1.2518	0.033532	0.057212	0.0011244	87	33	0.0653717	1.33358e-06
11	Wild	4500	4568	-0.020831	1.7727	3.7564	0.1052	68	-1.1675	0.030881	0.051383	0.00095364	60	34	0.0626067	1.27718e-06
11	Wild	4631	4709	0.040307	1.6214	5.3089	0.11667	78	-1.1079	0.038755	0.05678	0.001502	63	35	0.0884817	1.80503e-06
11	Wild	4781	4851	-0.075511	1.7043	5.4962	0.13649	70	-1.1549	0.040974	0.064285	0.0016789	72	36	0.0916033	1.86871e-06
11	Wild	4914	4980	-0.046471	1.7336	3.4489	0.10454	66	-1.1805	0.03103	0.048407	0.00096285	63	37	0.0574817	1.17263e-06
11	Wild	5037	5102	-0.19426	1.7185	3.7557	0.099358	65	-1.1871	0.029646	0.04857	0.00087887	57	38	0.062595	1.27694e-06
11	Wild	5142	5198	-0.13191	1.8961	2.6325	0.08682	56	-1.2518	0.02602	0.044353	0.00067703	40	39	0.043875	8.9505e-07
11	Wild	5258	5343	-0.0069405	1.7517	4.9487	0.10358	85	-1.0706	0.03227	0.04977	0.0010414	60	40	0.0824783	1.68256e-06
11	Wild	5397	5478	-0.015917	1.6073	5.3189	0.1052	81	-1.0915	0.036147	0.052159	0.0013066	54	41	0.0886483	1.80843e-06
11	Wild	5553	5631	-0.052607	1.6593	5.6022	0.12597	78	-1.1079	0.039593	0.061459	0.0015676	75	42	0.09337	1.90475e-06
11	Wild	5699	5771	0.13396	1.6698	4.0927	0.12324	72	-1.1427	0.039326	0.055576	0.0015466	68	43	0.0682117	1.39152e-06
11	Wild	5828	5899	0.05226	1.6614	4.511	0.10848	71	-1.1487	0.035121	0.0515	0.0012335	57	44	0.0751833	1.53374e-06
11	Wild	5955	6022	-0.0096797	1.6261	4.6772	0.12014	67	-1.1739	0.038587	0.056223	0.001489	56	45	0.0779533	1.59025e-06
11	Wild	6103	6164	-0.14157	1.8542	2.9292	0.084981	61	-1.2147	0.024842	0.042162	0.0006171	81	46	0.04882	9.95928e-07
11	Wild	6257	6324	-0.035923	1.6781	5.0535	0.13016	67	-1.1739	0.041888	0.064933	0.0017546	93	47	0.084225	1.71819e-06
11	Wild	6405	6472	0.048768	1.7928	4.9741	0.14498	67	-1.1739	0.040906	0.062887	0.0016733	81	48	0.0829017	1.69119e-06
11	Wild	6563	6635	-0.23223	1.8937	4.6239	0.10448	72	-1.1427	0.031451	0.054657	0.00098916	91	49	0.077065	1.57213e-06
11	Wild	6722	6794	-0.10878	1.6813	4.6348	0.11154	72	-1.1427	0.036001	0.055237	0.0012961	87	50	0.0772467	1.57583e-06
11	Wild	6874	6936	-0.10369	1.7517	4.2607	0.10839	62	-1.2076	0.035483	0.055826	0.001259	80	51	0.0710117	1.44864e-06
11	Wild	6994	7061	-0.2626	1.8703	4.3604	0.10406	67	-1.1739	0.032303	0.053666	0.0010435	58	52	0.0726733	1.48254e-06
11	Wild	7154	7250	-0.021188	1.6066	4.9644	0.1048	96	-1.0177	0.032191	0.051146	0.0010362	93	53	0.08274	1.6879e-06
11	Wild	7364	7424	-0.11376	1.7545	4.3155	0.1253	60	-1.2218	0.037827	0.063152	0.0014309	114	54	0.071925	1.46727e-06
11	Wild	7459	7512	-0.069366	1.9983	1.6575	0.049375	53	-1.2757	0.016469	0.020437	0.00027121	35	55	0.027625	5.6355e-07
11	Wild	7569	7650	-0.06689	1.6412	6.0431	0.13946	81	-1.0915	0.043603	0.065983	0.0019012	57	56	0.100718	2.05465e-06
11	Wild	7734	7828	0.43664	1.7686	5.9746	0.1297	94	-1.0269	0.041229	0.049818	0.0016998	84	57	0.0995767	2.03136e-06
11	Wild	7932	7996	-0.23682	1.9137	4.6608	0.12512	64	-1.1938	0.039172	0.070085	0.0015345	104	58	0.07768	1.58467e-06
11	Wild	8114	8200	0.126	1.5516	6.0886	0.13759	86	-1.0655	0.044918	0.061936	0.0020177	118	59	0.101477	2.07012e-06
11	Wild	8308	8383	0.011512	1.5686	6.2685	0.14067	75	-1.1249	0.04911	0.069556	0.0024118	108	60	0.104475	2.13129e-06
11	Wild	8452	8531	0.038423	1.5608	4.2584	0.10028	79	-1.1024	0.035581	0.049063	0.001266	69	61	0.0709733	1.44786e-06
11	Wild	8604	8676	-0.053321	1.6119	4.8737	0.10753	72	-1.1427	0.035514	0.056739	0.0012613	73	62	0.0812283	1.65706e-06
11	Wild	8784	8860	0.085801	1.7209	5.6345	0.14201	76	-1.1192	0.04305	0.062531	0.0018533	108	63	0.0939083	1.91573e-06
11	Wild	8964	9049	0.19916	1.5448	6.6853	0.13986	85	-1.0706	0.049679	0.063203	0.002468	104	64	0.111422	2.273e-06
11	Wild	9132	9201	-0.0022705	1.4921	4.8064	0.1225	69	-1.1612	0.043297	0.062236	0.0018746	83	65	0.0801067	1.63418e-06
11	Wild	9332	9400	-0.0095253	1.719	5.5943	0.16169	68	-1.1675	0.048111	0.078532	0.0023146	131	66	0.0932383	1.90206e-06
11	Wild	9501	9566	-0.0090968	1.6329	5.1007	0.1401	65	-1.1871	0.04358	0.069646	0.0018992	101	67	0.0850117	1.73424e-06
11	Wild	9677	9746	0.082776	1.5751	4.9006	0.12354	69	-1.1612	0.04268	0.059938	0.0018216	111	68	0.0816767	1.6662e-06
11	Wild	9823	9901	0.066889	1.6101	4.8337	0.10136	78	-1.1079	0.035175	0.049949	0.0012372	77	69	0.0805617	1.64346e-06
11	Wild	9995	10060	-0.11732	1.6363	5.4082	0.14003	65	-1.1871	0.04594	0.074018	0.0021105	94	70	0.0901367	1.83879e-06
11	Wild	10167	10256	0.1719	1.6318	6.7224	0.15436	89	-1.0506	0.047348	0.063386	0.0022418	107	71	0.11204	2.28562e-06
11	Wild	10350	10423	-0.070135	1.6896	5.8475	0.14296	73	-1.1367	0.044602	0.07361	0.0019894	94	72	0.0974583	1.98815e-06
11	Wild	10541	10609	-0.0010833	1.6301	4.7576	0.13524	68	-1.1675	0.040729	0.063615	0.0016589	118	73	0.0792933	1.61758e-06
11	Wild	10708	10775	-0.12305	1.6894	5.2321	0.14558	67	-1.1739	0.043715	0.07393	0.001911	99	74	0.0872017	1.77891e-06
11	Wild	10904	10977	-0.21025	1.7947	6.231	0.1458	73	-1.1367	0.044062	0.077433	0.0019414	129	75	0.10385	2.11854e-06
11	Wild	11125	11204	-0.052518	1.5974	6.7272	0.15022	79	-1.1024	0.046721	0.072803	0.0021828	148	76	0.11212	2.28725e-06
11	Wild	11327	11418	0.23323	1.5634	6.0333	0.13942	91	-1.041	0.044899	0.058653	0.002016	123	77	0.100555	2.05132e-06
11	Wild	11491	11564	-0.17115	1.7413	5.5968	0.12393	73	-1.1367	0.038297	0.063101	0.0014666	73	78	0.09328	1.90291e-06
11	Wild	11656	11733	0.015097	1.5868	6.5928	0.14191	77	-1.1135	0.047416	0.071056	0.0022483	92	79	0.10988	2.24155e-06
11	Wild	11895	11982	0.16709	1.6434	6.9801	0.15817	87	-1.0605	0.049753	0.068992	0.0024754	162	80	0.116335	2.37323e-06
11	Wild	12101	12188	0.16754	1.5212	6.6651	0.15646	87	-1.0605	0.050298	0.068234	0.0025299	119	81	0.111085	2.26613e-06
11	Wild	12336	12409	0.014914	1.6084	5.6652	0.14778	73	-1.1367	0.04788	0.073413	0.0022925	148	82	0.09442	1.92617e-06
11	Wild	12521	12579	0.075369	1.9587	1.5447	0.051677	58	-1.2366	0.014588	0.01932	0.00021282	112	83	0.025745	5.25198e-07
11	Wild	12624	12707	0.079393	1.5501	6.9012	0.15053	83	-1.0809	0.052558	0.073897	0.0027623	45	84	0.11502	2.34641e-06
11	Wild	12843	12922	0.027861	1.6406	6.2223	0.1419	79	-1.1024	0.045298	0.07093	0.0020519	136	85	0.103705	2.11558e-06
11	Wild	13052	13133	0.10582	1.5575	6.4365	0.14107	81	-1.0915	0.04659	0.065808	0.0021706	130	86	0.107275	2.18841e-06
11	Wild	13293	13378	-0.026434	1.6038	6.9582	0.14502	85	-1.0706	0.047585	0.073352	0.0022643	160	87	0.11597	2.36579e-06
11	Wild	13554	13633	-0.075793	1.5868	6.7697	0.15326	79	-1.1024	0.048862	0.077048	0.0023875	176	88	0.112828	2.3017e-06
11	Wild	13780	13887	0.47033	1.7126	7.8718	0.16907	107	-0.97062	0.055276	0.061766	0.0030555	147	89	0.131197	2.67641e-06
11	Wild	14059	14168	0.26048	1.8305	7.5112	0.13452	109	-0.96257	0.037929	0.062341	0.0014386	172	90	0.125187	2.55381e-06
11	Wild	14317	14379	-0.15444	2.2053	2.6049	0.071096	62	-1.2076	0.019825	0.03465	0.00039303	149	91	0.043415	8.85666e-07
11	Wild	14504	14589	0.12854	1.5217	7.6947	0.1771	85	-1.0706	0.061537	0.083117	0.0037868	125	92	0.128245	2.6162e-06
11	Wild	14758	14843	0.093965	1.548	6.7312	0.14355	85	-1.0706	0.048157	0.069567	0.0023191	169	93	0.112187	2.28861e-06
11	Wild	14999	15085	0.068615	1.6061	8.0529	0.17539	86	-1.0655	0.05929	0.083238	0.0035153	156	94	0.134215	2.73799e-06
11	Wild	15302	15388	0.07871	1.5682	8.0352	0.17466	86	-1.0655	0.059985	0.086409	0.0035981	217	95	0.13392	2.73197e-06
11	Wild	15601	15682	0.15547	1.6288	6.7858	0.15833	81	-1.0915	0.05175	0.07656	0.0026781	213	96	0.113097	2.30717e-06
11	Wild	15797	15863	-0.43686	2.1492	3.2986	0.083806	66	-1.1805	0.023487	0.043227	0.00055163	115	97	0.0549767	1.12152e-06
11	Wild	16002	16076	0.041038	1.6236	6.9839	0.17823	74	-1.1308	0.056397	0.084714	0.0031806	139	98	0.116398	2.37453e-06
11	Wild	16182	16241	-0.1626	1.8357	2.3601	0.069511	59	-1.2291	0.021397	0.037377	0.00045784	106	99	0.039335	8.02434e-07
11	Wild	16319	16401	0.085335	1.5207	6.7328	0.15	82	-1.0862	0.050103	0.070961	0.0025103	78	100	0.112213	2.28915e-06
11	Wild	16496	16563	-0.27686	1.8692	2.5611	0.078175	67	-1.1739	0.021258	0.037543	0.00045189	95	101	0.042685	8.70774e-07
11	Wild	16656	16736	0.054406	1.6023	6.2723	0.1468	80	-1.0969	0.04759	0.072142	0.0022648	93	102	0.104538	2.13258e-06
11	Wild	16852	16920	0.073434	2.0474	2.764	0.068275	68	-1.1675	0.0206	0.032621	0.00042437	116	103	0.0460667	9.3976e-07
11	Wild	17041	17123	0.069775	1.5306	6.1137	0.14285	82	-1.0862	0.049454	0.070786	0.0024457	121	104	0.101895	2.07866e-06
11	Wild	17272	17365	0.098937	1.5574	7.0116	0.14031	93	-1.0315	0.046186	0.065574	0.0021331	149	105	0.11686	2.38394e-06
11	Wild	17505	17595	-0.0083029	1.7821	4.0907	0.084105	90	-1.0458	0.025653	0.040291	0.0006581	140	106	0.0681783	1.39084e-06
11	Wild	17704	17787	0.026827	1.6349	7.2203	0.15721	83	-1.0809	0.049574	0.077656	0.0024576	109	107	0.120338	2.4549e-06
11	Wild	17954	18030	-0.049662	1.9412	3.4707	0.087584	76	-1.1192	0.023501	0.040379	0.00055229	167	108	0.057845	1.18004e-06
11	Wild	18131	18216	0.091364	1.5594	7.5214	0.16057	85	-1.0706	0.054903	0.079538	0.0030143	101	109	0.125357	2.55728e-06
11	Wild	18354	18419	-0.051224	1.8089	2.646	0.069928	65	-1.1871	0.021458	0.035081	0.00046045	138	110	0.0441	8.9964e-07
11	Wild	18498	18576	0.060198	1.5708	5.9618	0.14517	78	-1.1079	0.048204	0.0695	0.0023236	79	111	0.0993633	2.02701e-06
11	Wild	18742	18812	-0.18365	1.7921	2.972	0.067769	70	-1.1549	0.021987	0.037666	0.00048342	166	112	0.0495333	1.01048e-06
11	Wild	18923	19003	0.093578	1.5033	6.7169	0.15879	80	-1.0969	0.054819	0.075779	0.0030051	111	113	0.111948	2.28375e-06
11	Wild	19151	19245	0.039158	1.6434	6.5409	0.12404	94	-1.0269	0.038434	0.057802	0.0014771	148	114	0.109015	2.22391e-06
11	Wild	19419	19506	0.10658	1.5619	6.6604	0.14068	87	-1.0605	0.047785	0.068638	0.0022834	174	115	0.111007	2.26454e-06
11	Wild	19644	19722	-0.069541	1.824	3.4947	0.082702	78	-1.1079	0.022372	0.035784	0.00050049	138	116	0.058245	1.1882e-06
11	Wild	19879	19958	-0.13785	1.5738	6.7643	0.15563	79	-1.1024	0.049297	0.076741	0.0024302	157	117	0.112738	2.29986e-06
11	Wild	20122	20197	-0.15609	1.9161	3.0826	0.073314	75	-1.1249	0.019662	0.031948	0.00038658	164	118	0.0513767	1.04808e-06
11	Wild	20217	20302	0.17986	1.5668	5.1257	0.11481	85	-1.0706	0.037617	0.050108	0.001415	20	119	0.0854283	1.74274e-06
11	Wild	20512	20591	0.082887	1.6103	7.3218	0.17487	79	-1.1024	0.055273	0.081735	0.0030552	210	120	0.12203	2.48941e-06
11	Wild	20767	20828	-0.12869	1.853	2.6909	0.080546	61	-1.2147	0.022788	0.039009	0.00051929	176	121	0.0448483	9.14906e-07
11	Wild	20958	21053	0.10241	1.5554	8.3746	0.17789	95	-1.0223	0.060014	0.083916	0.0036017	130	122	0.139577	2.84736e-06
11	Wild	21207	21304	0.0041013	1.8468	4.7739	0.086261	97	-1.0132	0.025905	0.042437	0.00067109	154	123	0.079565	1.62313e-06
11	Wild	21420	21488	0.023278	1.6115	5.9874	0.16469	68	-1.1675	0.050505	0.078907	0.0025507	116	124	0.09979	2.03572e-06
11	Wild	21639	21722	0.1168	1.5912	7.0619	0.15449	83	-1.0809	0.051733	0.071737	0.0026763	151	125	0.117698	2.40105e-06
11	Wild	21865	21940	-0.0083437	1.8977	3.2674	0.085375	75	-1.1249	0.024294	0.038505	0.00059018	143	126	0.0544567	1.11092e-06
11	Wild	22057	22146	0.18692	1.6764	7.4613	0.16224	89	-1.0506	0.053007	0.077171	0.0028097	117	127	0.124355	2.53684e-06
11	Wild	22328	22405	-0.12481	1.7934	3.7978	0.085147	77	-1.1135	0.02681	0.044586	0.00071875	182	128	0.0632967	1.29125e-06
11	Wild	22490	22571	0.28757	1.589	6.3795	0.15771	81	-1.0915	0.055842	0.069901	0.0031184	85	129	0.106325	2.16903e-06
11	Wild	22673	22778	0.071809	2.261	5.2403	0.085735	105	-0.97881	0.021791	0.037269	0.00047486	102	130	0.0873383	1.7817e-06
11	Wild	22911	23007	-0.19225	1.7306	7.6539	0.13983	96	-1.0177	0.042167	0.069183	0.0017781	133	131	0.127565	2.60233e-06
11	Wild	23121	23189	-0.069633	1.9433	2.9649	0.065439	68	-1.1675	0.020238	0.033335	0.00040956	114	132	0.049415	1.00807e-06
11	Wild	23317	23393	0.069782	1.6131	6.5886	0.15929	76	-1.1192	0.050771	0.075785	0.0025776	128	133	0.10981	2.24012e-06
11	Wild	23556	23655	-0.19228	2.4938	5.3846	0.087787	99	-1.0044	0.022578	0.04395	0.00050975	163	134	0.0897433	1.83076e-06
11	Wild	23782	23859	0.012055	1.5374	7.1892	0.17735	77	-1.1135	0.059817	0.085308	0.0035781	127	135	0.11982	2.44433e-06
11	Wild	24046	24133	-0.055294	1.6373	4.6701	0.085385	87	-1.0605	0.027796	0.044814	0.0007726	187	136	0.077835	1.58783e-06
11	Wild	24227	24312	0.11407	1.7788	7.0816	0.14242	85	-1.0706	0.043639	0.071659	0.0019044	94	137	0.118027	2.40774e-06
11	Wild	24481	24561	0.11906	1.5844	6.5227	0.1617	80	-1.0969	0.053465	0.072809	0.0028585	169	138	0.108712	2.21772e-06
11	Wild	24766	24852	0.10665	1.5532	7.5068	0.16415	86	-1.0655	0.054846	0.076793	0.0030081	205	139	0.125113	2.55231e-06
11	Wild	25017	25099	-0.029905	1.8129	3.3972	0.082882	82	-1.0862	0.022995	0.038389	0.00052878	165	140	0.05662	1.15505e-06
11	Wild	25237	25323	0.16708	1.5664	7.2528	0.1725	86	-1.0655	0.054485	0.075199	0.0029686	138	141	0.12088	2.46595e-06
11	Wild	25506	25580	-0.060694	1.5956	6.0066	0.14591	74	-1.1308	0.04889	0.076908	0.0023902	183	142	0.10011	2.04224e-06
11	Wild	25760	25849	0.16867	1.5352	7.3679	0.17333	89	-1.0506	0.057269	0.074546	0.0032797	180	143	0.122798	2.50509e-06
11	Wild	26051	26152	0.30529	1.7027	7.9469	0.15743	101	-0.99568	0.050776	0.066904	0.0025782	202	144	0.132448	2.70195e-06
11	Wild	26344	26417	-0.017113	1.7038	6.3167	0.16868	73	-1.1367	0.052196	0.082856	0.0027245	192	145	0.105278	2.14768e-06
11	Wild	26585	26704	0.082939	2.3447	5.6925	0.072937	119	-0.92445	0.01973	0.033961	0.00038926	168	146	0.094875	1.93545e-06
11	Wild	26845	26964	0.18041	2.0821	4.8658	0.097321	119	-0.92445	0.025994	0.040328	0.00067569	141	147	0.0810967	1.65437e-06
11	Wild	27107	27221	0.56385	1.8931	8.7306	0.1743	114	-0.9431	0.055	0.065739	0.003025	143	148	0.14551	2.9684e-06
11	Wild	27407	27508	0.22711	1.6509	8.2706	0.15778	101	-0.99568	0.051119	0.068302	0.0026132	186	149	0.137843	2.812e-06
11	Wild	27729	27798	-0.093711	1.989	4.0357	0.099701	69	-1.1612	0.02793	0.046243	0.00078007	221	150	0.0672617	1.37214e-06
11	Wild	27941	28028	0.22481	1.6198	6.9578	0.1611	87	-1.0605	0.053171	0.071796	0.0028271	143	151	0.115963	2.36565e-06
11	Wild	28246	28326	-0.012191	1.5331	7.0157	0.15856	80	-1.0969	0.054478	0.079217	0.0029679	218	152	0.116928	2.38534e-06
11	Wild	28435	28530	-0.22691	2.8674	4.0231	0.064869	95	-1.0223	0.016031	0.033496	0.000257	109	153	0.0670517	1.36785e-06
11	Wild	28721	28799	0.0017653	1.6136	7.2033	0.17622	78	-1.1079	0.055643	0.084245	0.0030961	191	154	0.120055	2.44912e-06
11	Wild	28981	29063	-0.042046	1.8157	5.7601	0.12577	82	-1.0862	0.037035	0.060342	0.0013716	182	155	0.0960017	1.95843e-06
11	Wild	29256	29324	-0.091677	1.6899	3.6341	0.091911	68	-1.1675	0.028869	0.047056	0.0008334	193	156	0.0605683	1.23559e-06
11	Wild	29454	29535	-0.025467	1.5412	7.8514	0.17629	81	-1.0915	0.056707	0.08479	0.0032156	130	157	0.130857	2.66948e-06
11	Wild	29720	29798	-0.14712	1.8337	4.7752	0.10131	78	-1.1079	0.030212	0.050947	0.00091277	185	158	0.0795867	1.62357e-06
11	Wild	29912	29979	-0.11462	1.61	5.3834	0.14156	67	-1.1739	0.046195	0.074186	0.002134	114	159	0.0897233	1.83036e-06
11	Wild	30145	30218	0.018018	1.6518	6.1224	0.14398	73	-1.1367	0.04813	0.072954	0.0023165	166	160	0.10204	2.08162e-06
11	Wild	30431	30509	0.11016	1.6033	6.1085	0.15735	78	-1.1079	0.051946	0.074524	0.0026984	213	161	0.101808	2.07689e-06
11	Wild	30675	30773	0.28436	1.6973	6.4683	0.13749	98	-1.0088	0.045231	0.059944	0.0020459	166	162	0.107805	2.19922e-06
11	Wild	30980	31056	0.036687	1.5926	6.299	0.15675	76	-1.1192	0.050005	0.074436	0.0025005	207	163	0.104983	2.14166e-06
11	Wild	31293	31389	0.35365	1.7893	7.0354	0.15845	96	-1.0177	0.049594	0.066512	0.0024595	237	164	0.117257	2.39204e-06
11	Wild	31639	31737	0.1539	1.5654	7.6868	0.14172	98	-1.0088	0.04654	0.069319	0.002166	250	165	0.128113	2.61351e-06
11	Wild	31996	32088	0.15244	1.6758	7.592	0.16245	92	-1.0362	0.051063	0.07772	0.0026074	259	166	0.126533	2.58128e-06
11	Wild	32394	32505	0.36875	1.8439	8.2362	0.15807	111	-0.95468	0.048223	0.067997	0.0023255	306	167	0.13727	2.80031e-06
11	Wild	32867	32962	0.28031	1.5697	7.4354	0.17681	95	-1.0223	0.062104	0.075541	0.0038569	362	168	0.123923	2.52804e-06
11	Wild	33120	33198	0.16336	1.7183	4.147	0.0839	78	-1.1079	0.027483	0.038082	0.00075534	158	169	0.0691167	1.40998e-06
11	Wild	33325	33405	-0.067397	1.658	7.7961	0.17068	80	-1.0969	0.052975	0.084647	0.0028063	127	170	0.129935	2.65067e-06
11	Wild	33656	33752	0.36885	1.6644	7.2754	0.15825	96	-1.0177	0.053269	0.067109	0.0028376	251	171	0.121257	2.47364e-06
11	Wild	33969	34047	0.11015	1.6069	6.7047	0.17271	78	-1.1079	0.054596	0.075399	0.0029808	217	172	0.111745	2.2796e-06
11	Wild	34321	34431	0.51602	1.8415	8.6736	0.15905	110	-0.95861	0.050798	0.065686	0.0025805	274	173	0.14456	2.94902e-06
11	Wild	34727	34794	-0.11451	1.829	6.632	0.16252	67	-1.1739	0.050449	0.087215	0.0025451	296	174	0.110533	2.25488e-06
11	Wild	35000	35056	-0.3097	2.6521	2.5255	0.07576	56	-1.2518	0.01946	0.043313	0.00037869	206	175	0.0420917	8.5867e-07
11	Wild	35161	35234	0.051274	1.5747	5.0611	0.14021	73	-1.1367	0.046998	0.067458	0.0022088	105	176	0.0843517	1.72077e-06
11	Wild	35495	35578	0.17763	1.6224	6.6072	0.1548	83	-1.0809	0.050976	0.069476	0.0025986	261	177	0.11012	2.24645e-06
11	Wild	35903	35982	-0.061217	1.6914	6.7644	0.14378	79	-1.1024	0.046579	0.073682	0.0021696	325	178	0.11274	2.2999e-06
11	Wild	36254	36328	-0.28715	1.8348	3.7063	0.08485	74	-1.1308	0.024256	0.041931	0.00058835	272	179	0.0617717	1.26014e-06
11	Wild	36425	36495	-0.18634	1.6888	5.3647	0.13533	70	-1.1549	0.041227	0.068751	0.0016997	97	180	0.0894117	1.824e-06
11	Wild	36588	36652	-0.14358	1.7443	4.3919	0.11814	64	-1.1938	0.035579	0.057564	0.0012658	93	181	0.0731983	1.49325e-06
11	Wild	36747	36811	-0.23217	1.9311	3.4492	0.098152	64	-1.1938	0.028096	0.050475	0.0007894	95	182	0.0574867	1.17273e-06
11	Wild	36914	36991	0.21209	1.707	3.9035	0.093362	77	-1.1135	0.02873	0.036721	0.00082544	103	183	0.0650583	1.32719e-06
11	Wild	37068	37138	0.041425	1.7259	3.8741	0.10256	70	-1.1549	0.031326	0.047369	0.00098134	77	184	0.0645683	1.31719e-06
11	Wild	37561	37627	-0.21162	1.7572	2.9717	0.067658	66	-1.1805	0.022947	0.037731	0.00052656	423	185	0.0495283	1.01038e-06
11	Wild	37733	37801	-0.037456	1.5724	4.6451	0.13099	68	-1.1675	0.043276	0.065013	0.0018728	106	186	0.0774183	1.57933e-06
11	Wild	38131	38238	0.35582	1.7057	8.0647	0.13762	107	-0.97062	0.045068	0.056738	0.0020311	330	187	0.134412	2.742e-06
11	Wild	38368	38435	-0.082774	1.7264	4.8485	0.10364	67	-1.1739	0.034845	0.05005	0.0012142	130	188	0.0808083	1.64849e-06
11	Wild	38845	38930	0.084389	1.5698	7.4657	0.16814	85	-1.0706	0.052435	0.07751	0.0027494	410	189	0.124428	2.53834e-06
11	Wild	39254	39357	0.44884	1.7457	7.8445	0.15897	103	-0.98716	0.053597	0.063692	0.0028726	324	190	0.130742	2.66713e-06
11	Wild	39609	39676	-0.10148	1.5377	4.9533	0.13852	67	-1.1739	0.043586	0.070589	0.0018998	252	191	0.082555	1.68412e-06
11	Wild	39977	40108	-0.22371	2.3696	6.3332	0.083476	131	-0.88273	0.019772	0.0422	0.00039095	301	192	0.105553	2.15329e-06
11	Wild	40249	40308	-0.23684	1.8755	3.8566	0.10767	59	-1.2291	0.03415	0.057279	0.0011663	141	193	0.0642767	1.31124e-06
11	Wild	40463	40521	-0.29245	1.8387	2.8489	0.083648	58	-1.2366	0.023728	0.041864	0.00056303	155	194	0.0474817	9.68626e-07
11	Wild	40924	41003	0.42253	2.1874	2.9289	0.070143	79	-1.1024	0.019465	0.030807	0.00037889	403	195	0.048815	9.95826e-07
11	Wild	41246	41321	-0.015943	1.6198	5.8849	0.14225	75	-1.1249	0.044785	0.068638	0.0020057	243	196	0.0980817	2.00087e-06
11	Wild	41617	41685	-0.017699	1.7435	5.386	0.13951	68	-1.1675	0.042827	0.067889	0.0018341	296	197	0.0897667	1.83124e-06
11	Wild	42039	42115	0.15608	1.6744	4.9553	0.12527	76	-1.1192	0.039656	0.060898	0.0015726	354	198	0.0825883	1.6848e-06
11	Wild	42437	42508	0.027192	1.6429	5.4486	0.15569	71	-1.1487	0.047758	0.07469	0.0022808	322	199	0.09081	1.85252e-06
11	Wild	42645	42718	0.037354	1.7406	4.6934	0.1128	73	-1.1367	0.036335	0.057681	0.0013202	137	200	0.0782233	1.59576e-06
11	Wild	43133	43230	0.42654	1.8053	6.0183	0.13869	97	-1.0132	0.043742	0.055498	0.0019134	415	201	0.100305	2.04622e-06
11	Wild	43595	43679	0.036453	1.5282	5.9288	0.13866	84	-1.0757	0.043371	0.064829	0.001881	365	202	0.0988133	2.01579e-06
11	Wild	43846	43920	0.10607	1.625	5.1966	0.12769	74	-1.1308	0.040358	0.056623	0.0016288	167	203	0.08661	1.76684e-06
11	Wild	44427	44533	0.68481	1.9896	6.7757	0.14018	106	-0.97469	0.043447	0.04902	0.0018876	507	204	0.112928	2.30374e-06
11	Wild	44924	45020	0.31239	1.6416	7.5068	0.14231	96	-1.0177	0.048782	0.06517	0.0023797	391	205	0.125113	2.55231e-06
11	Wild	45457	45541	0.10623	1.5978	6.6381	0.16069	84	-1.0757	0.049839	0.076838	0.002484	437	206	0.110635	2.25695e-06
11	Wild	45991	46102	0.51861	1.8109	7.0413	0.14352	111	-0.95468	0.047167	0.054218	0.0022248	450	207	0.117355	2.39404e-06
11	Wild	46510	46602	0.21797	1.6645	7.8917	0.17494	92	-1.0362	0.057015	0.074002	0.0032507	408	208	0.131528	2.68318e-06
11	Wild	46730	46819	-0.047778	1.6971	6.2019	0.12882	89	-1.0506	0.040018	0.06308	0.0016015	128	209	0.103365	2.10865e-06
11	Wild	46962	47020	-0.17207	1.7859	3.1933	0.086229	58	-1.2366	0.027681	0.045433	0.00076624	143	210	0.0532217	1.08572e-06
11	Wild	47148	47219	0.012297	1.6378	3.4936	0.096201	71	-1.1487	0.030364	0.046496	0.00092195	128	211	0.0582267	1.18782e-06
11	Wild	47334	47427	0.35346	1.5481	5.411	0.10456	93	-1.0315	0.036685	0.044018	0.0013458	115	212	0.0901833	1.83974e-06
11	Wild	47977	48058	0.056212	1.5985	5.35	0.13702	81	-1.0915	0.042249	0.064923	0.001785	550	213	0.0891667	1.819e-06
11	Wild	48518	48594	0.054966	1.5541	6.669	0.16079	76	-1.1192	0.052795	0.077544	0.0027873	460	214	0.11115	2.26746e-06
11	Wild	48714	48776	-0.035577	1.7569	3.9448	0.12747	62	-1.2076	0.035916	0.062011	0.00129	120	215	0.0657467	1.34123e-06
11	Wild	49320	49421	0.3045	1.5156	7.7378	0.15545	101	-0.99568	0.053405	0.063494	0.0028521	544	216	0.128963	2.63085e-06
11	Wild	49829	49917	-0.18491	1.5539	8.2712	0.16083	88	-1.0555	0.053251	0.08487	0.0028357	408	217	0.137853	2.81221e-06
11	Wild	50457	50553	0.25023	1.7618	7.3463	0.15498	96	-1.0177	0.046822	0.069013	0.0021923	540	218	0.122438	2.49774e-06
11	Wild	50706	50783	-0.18024	1.5618	5.0398	0.1171	77	-1.1135	0.037073	0.059246	0.0013744	153	219	0.0839967	1.71353e-06
11	Wild	50934	50989	-0.22295	1.909	3.1557	0.09761	55	-1.2596	0.028507	0.048841	0.00081264	151	220	0.052595	1.07294e-06
11	Wild	51572	51659	0.11125	1.5044	6.3673	0.14076	87	-1.0605	0.048138	0.067665	0.0023173	583	221	0.106122	2.16488e-06
11	Wild	52187	52276	0.29325	1.7654	6.6322	0.16292	89	-1.0506	0.049316	0.073648	0.0024321	528	222	0.110537	2.25495e-06
11	Wild	52690	52764	-0.17305	1.6284	5.9541	0.13977	74	-1.1308	0.045645	0.077305	0.0020835	414	223	0.099235	2.02439e-06
11	Wild	53901	53994	-0.091582	1.6738	9.9399	0.19361	93	-1.0315	0.059381	0.10489	0.0035261	1137	224	0.165665	3.37957e-06
11	Wild	54324	54398	0.025461	2.0381	2.7267	0.066602	74	-1.1308	0.020023	0.032311	0.0004009	330	225	0.045445	9.27078e-07
11	Wild	54750	54833	-0.15565	1.6116	6.2329	0.13441	83	-1.0809	0.044631	0.074056	0.0019919	352	226	0.103882	2.11919e-06
11	Wild	55285	55369	0.028227	1.5482	7.0576	0.14238	84	-1.0757	0.048728	0.072125	0.0023744	452	227	0.117627	2.39958e-06
11	Wild	55809	55897	0.030312	1.626	6.8263	0.15144	88	-1.0555	0.049257	0.071539	0.0024262	440	228	0.113772	2.32094e-06
11	Wild	56303	56394	0.17417	1.6128	7.6979	0.158	91	-1.041	0.054161	0.073269	0.0029334	406	229	0.128298	2.61729e-06
11	Wild	56751	56841	0.056025	1.5657	8.3215	0.17463	90	-1.0458	0.055573	0.079928	0.0030884	357	230	0.138692	2.82931e-06
11	Wild	57246	57353	0.2229	1.4917	7.4003	0.14004	107	-0.97062	0.049111	0.064853	0.0024119	405	231	0.123338	2.5161e-06
11	Wild	57662	57767	0.48109	1.7243	6.5704	0.15211	105	-0.97881	0.05015	0.054052	0.002515	309	232	0.109507	2.23394e-06
11	Wild	57890	57973	0.16875	1.6157	5.315	0.11994	83	-1.0809	0.040578	0.056076	0.0016466	123	233	0.0885833	1.8071e-06
11	Wild	58474	58556	0.061983	1.542	6.7129	0.15902	82	-1.0862	0.052863	0.07931	0.0027945	501	234	0.111882	2.28239e-06
11	Wild	58798	58893	0.24497	1.7475	6.8248	0.13911	95	-1.0223	0.043333	0.059484	0.0018778	242	235	0.113747	2.32043e-06
11	Wild	59482	59594	0.57788	1.8713	8.0231	0.15736	112	-0.95078	0.052746	0.06225	0.0027821	589	236	0.133718	2.72785e-06
11	Wild	60037	60140	0.12295	1.5448	9.2327	0.1707	103	-0.98716	0.055175	0.076766	0.0030443	443	237	0.153878	3.13912e-06
11	Wild	60613	60699	0.05707	1.5502	6.6982	0.14464	86	-1.0655	0.048427	0.068151	0.0023452	473	238	0.111637	2.27739e-06
11	Wild	61066	61145	0.030934	1.5474	6.2762	0.15181	79	-1.1024	0.049588	0.071551	0.002459	367	239	0.104603	2.13391e-06
11	Wild	61685	61764	0.035422	1.5882	7.0973	0.16162	79	-1.1024	0.054583	0.083178	0.0029793	540	240	0.118288	2.41308e-06
11	Wild	61905	61981	0.20563	1.6201	4.8778	0.12335	76	-1.1192	0.038736	0.052819	0.0015005	141	241	0.0812967	1.65845e-06
11	Wild	62131	62190	-0.23263	2.2548	2.5567	0.064193	59	-1.2291	0.017909	0.031931	0.00032072	150	242	0.0426117	8.69278e-07
11	Wild	62626	62710	0.075592	1.5672	7.0283	0.14938	84	-1.0757	0.049439	0.071993	0.0024442	436	243	0.117138	2.38962e-06
11	Wild	63310	63392	0.10485	1.6483	7.2584	0.16382	82	-1.0862	0.051089	0.079273	0.0026101	600	244	0.120973	2.46786e-06
11	Wild	63848	63960	0.71573	2.1161	8.1899	0.15938	112	-0.95078	0.049979	0.059357	0.0024979	456	245	0.136498	2.78457e-06
11	Wild	64107	64172	-0.16381	1.6366	4.6147	0.11816	65	-1.1871	0.036143	0.058745	0.0013063	147	246	0.0769117	1.569e-06
11	Wild	64775	64863	0.10307	1.6368	7.0906	0.16093	88	-1.0555	0.051572	0.07962	0.0026597	603	247	0.118177	2.4108e-06
11	Wild	65077	65144	-0.0034205	1.6534	4.7919	0.12645	67	-1.1739	0.03937	0.065171	0.00155	214	248	0.079865	1.62925e-06
11	Wild	65634	65720	0.092963	1.7259	7.298	0.16961	86	-1.0655	0.05065	0.07818	0.0025654	490	249	0.121633	2.48132e-06
11	Wild	66207	66303	0.086102	1.566	7.6226	0.14999	96	-1.0177	0.051881	0.071507	0.0026917	487	250	0.127043	2.59168e-06
11	Wild	66817	66893	-0.048669	1.613	6.7891	0.16185	76	-1.1192	0.052493	0.083143	0.0027555	514	251	0.113152	2.30829e-06
11	Wild	67074	67143	-0.090686	1.715	5.3349	0.1398	69	-1.1612	0.041452	0.069404	0.0017183	181	252	0.088915	1.81387e-06
11	Wild	67675	67750	0.0015068	1.6458	6.1491	0.14074	75	-1.1249	0.045335	0.071145	0.0020553	532	253	0.102485	2.09069e-06
11	Wild	68208	68303	0.24462	1.6355	7.8581	0.17294	95	-1.0223	0.054598	0.073719	0.002981	458	254	0.130968	2.67175e-06
11	Wild	68746	68829	0.29895	1.6852	5.2138	0.14225	83	-1.0809	0.043665	0.06096	0.0019066	443	255	0.0868967	1.77269e-06
11	Wild	69286	69370	0.2062	1.6817	5.7843	0.13874	84	-1.0757	0.04354	0.062857	0.0018957	457	256	0.096405	1.96666e-06
11	Wild	69860	69944	0.3588	1.827	6.3226	0.16038	84	-1.0757	0.049305	0.067514	0.002431	490	257	0.105377	2.14968e-06
11	Wild	70568	70659	0.14744	1.5519	7.5605	0.15678	91	-1.041	0.050379	0.069159	0.002538	624	258	0.126008	2.57057e-06
11	Wild	71092	71216	0.71968	2.0364	7.035	0.1519	124	-0.90658	0.047084	0.051898	0.0022169	433	259	0.11725	2.3919e-06
11	Wild	71634	71725	0.24642	1.5405	7.432	0.175	91	-1.041	0.056601	0.069593	0.0032037	418	260	0.123867	2.52688e-06
10	Lab	62	123	-0.18239	1.8841	3.4999	0.096386	61	-1.2147	0.029149	0.04997	0.00084968	62	1	0.0583317	1.18997e-06
10	Lab	148	194	-0.291	1.868	1.3948	0.045716	46	-1.3372	0.015502	0.025149	0.00024032	25	2	0.0232467	4.74232e-07
10	Lab	264	321	-0.19266	1.9463	2.9702	0.084286	57	-1.2441	0.026419	0.040951	0.00069797	70	3	0.0495033	1.00987e-06
10	Lab	1202	1293	0.3329	1.7156	5.9778	0.11658	91	-1.041	0.0369	0.052253	0.0013616	881	4	0.09963	2.03245e-06
10	Lab	2205	2256	-0.31555	2.0779	2.7719	0.081304	51	-1.2924	0.025379	0.042343	0.00064408	912	5	0.0461983	9.42446e-07
10	Lab	3297	3371	-0.43505	2.4585	2.964	0.06937	74	-1.1308	0.017247	0.039435	0.00029746	1041	6	0.0494	1.00776e-06
10	Lab	4417	4494	-0.12399	1.9458	4.2713	0.080304	77	-1.1135	0.024754	0.0417	0.00061277	1046	7	0.0711883	1.45224e-06
10	Lab	4927	4977	-0.11325	1.9573	1.4722	0.058925	50	-1.301	0.017918	0.025548	0.00032106	433	8	0.0245367	5.00548e-07
10	Lab	6041	6106	-0.20027	1.8724	4.2144	0.11388	65	-1.1871	0.033346	0.05698	0.0011119	1064	9	0.07024	1.4329e-06
10	Lab	6722	6842	0.74056	2.5577	7.3008	0.12337	120	-0.92082	0.031521	0.046183	0.00099354	616	10	0.12168	2.48227e-06
10	Lab	6943	6949	-0.099066	1.7823	0.12657	0.028419	6	-2.2218	0.014037	0.011032	0.00019704	101	11	0.0021095	4.30338e-08
10	Lab	7036	7084	-0.24511	1.576	2.2417	0.078208	48	-1.3188	0.027616	0.044841	0.00076266	87	12	0.0373617	7.62178e-07
10	Lab	7188	7230	-0.24722	1.8723	1.3296	0.052455	42	-1.3768	0.016178	0.030118	0.00026173	104	13	0.02216	4.52064e-07
10	Lab	7246	7258	0.56081	6.0411	0.10776	0.023449	12	-1.9208	0.0068221	0.0069738	4.6541e-05	16	14	0.001796	3.66384e-08
10	Lab	7303	7341	-0.51856	3.0462	0.6386	0.037121	38	-1.4202	0.011013	0.014736	0.00012128	45	15	0.0106433	2.17124e-07
10	Lab	7371	7412	-0.19882	2.6288	1.2537	0.047011	41	-1.3872	0.012825	0.019656	0.00016448	30	16	0.020895	4.26258e-07
10	Lab	7442	7480	-0.14181	2.3018	0.91724	0.041589	38	-1.4202	0.011625	0.021503	0.00013514	30	17	0.0152873	3.11862e-07
10	Lab	7518	7574	-0.22658	2.0941	2.5032	0.059021	56	-1.2518	0.018695	0.027316	0.00034949	38	18	0.04172	8.51088e-07
10	Lab	7678	7732	0.13323	2.1977	1.7006	0.059938	54	-1.2676	0.016489	0.02918	0.00027189	104	19	0.0283433	5.78204e-07
10	Lab	7732	7760	-0.38349	8.546	0.56536	0.032078	28	-1.5528	0.0063982	0.012695	4.0937e-05	0	20	0.00942267	1.92222e-07
10	Lab	7874	8014	0.49125	2.9292	4.6912	0.082571	140	-0.85387	0.016546	0.030308	0.00027378	114	21	0.0781867	1.59501e-06
10	Lab	8102	8125	0.9446	5.3444	0.44779	0.02614	23	-1.6383	0.0083034	0.005988	6.8946e-05	88	22	0.00746317	1.52249e-07
10	Lab	8162	8200	-0.34831	2.9533	0.76118	0.041166	38	-1.4202	0.0098252	0.018844	9.6534e-05	37	23	0.0126863	2.58801e-07
10	Lab	8256	8300	-0.10177	1.9728	1.389	0.052478	44	-1.3565	0.015251	0.026616	0.0002326	56	24	0.02315	4.7226e-07
10	Lab	8327	8374	-0.26191	2.655	1.4635	0.053602	47	-1.3279	0.014191	0.024101	0.00020139	27	25	0.0243917	4.9759e-07
10	Lab	8422	8495	0.038935	1.8029	2.1996	0.057309	73	-1.1367	0.018008	0.029619	0.00032429	48	26	0.03666	7.47864e-07
10	Lab	9467	9537	-0.14998	1.7938	4.236	0.10024	70	-1.1549	0.031327	0.050846	0.00098136	972	27	0.0706	1.44024e-06
10	Lab	9623	9639	-0.036643	1.054	0.21962	0.025576	16	-1.7959	0.010165	0.011685	0.00010332	86	28	0.00366033	7.46708e-08
10	Lab	10452	10525	-0.10326	1.9097	4.6395	0.097986	73	-1.1367	0.030982	0.044581	0.00095988	813	29	0.077325	1.57743e-06
10	Lab	11239	11296	0.13936	2.4293	1.4898	0.063834	57	-1.2441	0.017632	0.025152	0.0003109	714	30	0.02483	5.06532e-07
10	Lab	11503	11564	0.69365	5.2432	1.3468	0.026869	61	-1.2147	0.0074946	0.0061723	5.6169e-05	207	31	0.0224467	4.57912e-07
10	Lab	11629	11631	1.6263	NaN	0.031058	0.024741	2	-2.699	0.015896	0.0065117	0.00025268	65	32	0.000517633	1.05597e-08
10	Lab	11631	11657	-0.31396	2.6821	0.6372	0.023649	26	-1.585	0.0096064	0.0095883	9.2283e-05	0	33	0.01062	2.16648e-07
10	Lab	12451	12517	0.36408	2.5745	1.3651	0.027546	66	-1.1805	0.0081476	0.011481	6.6384e-05	794	34	0.0227517	4.64134e-07
10	Lab	12919	12987	0.94792	3.3845	0.63502	0.027335	68	-1.1675	0.0087619	0.0079838	7.6771e-05	402	35	0.0105837	2.15907e-07
10	Lab	13064	13102	-0.88449	3.1792	0.56995	0.02496	38	-1.4202	0.01034	0.014006	0.00010691	77	36	0.00949917	1.93783e-07
10	Lab	14029	14105	-0.2924	1.9684	4.5324	0.096865	76	-1.1192	0.02765	0.045728	0.00076452	927	37	0.07554	1.54102e-06
10	Lab	14561	14646	-0.21627	1.7639	4.4778	0.09735	85	-1.0706	0.031099	0.051619	0.00096716	456	38	0.07463	1.52245e-06
10	Lab	15067	15144	-0.12799	1.653	4.4244	0.10682	77	-1.1135	0.035222	0.05467	0.0012406	421	39	0.07374	1.5043e-06
10	Lab	15218	15279	-0.094194	1.5638	3.6692	0.11788	61	-1.2147	0.042002	0.058142	0.0017641	74	40	0.0611533	1.24753e-06
10	Lab	15708	15806	-0.086145	1.6771	3.9052	0.078307	98	-1.0088	0.02397	0.03617	0.00057458	429	41	0.0650867	1.32777e-06
10	Lab	16197	16323	0.28927	2.0444	5.4178	0.096943	126	-0.89963	0.027733	0.042021	0.00076909	391	42	0.0902967	1.84205e-06
10	Lab	16741	16817	0.014477	1.7519	4.9176	0.1358	76	-1.1192	0.04217	0.063473	0.0017783	418	43	0.08196	1.67198e-06
10	Lab	17249	17356	0.6895	2.1084	6.3558	0.13584	107	-0.97062	0.042587	0.051331	0.0018136	432	44	0.10593	2.16097e-06
10	Lab	17772	17866	0.18763	1.7249	6.2153	0.13494	94	-1.0269	0.043286	0.063915	0.0018737	416	45	0.103588	2.1132e-06
10	Lab	18302	18398	0.36955	1.9664	5.305	0.11565	96	-1.0177	0.033107	0.054007	0.0010961	436	46	0.0884167	1.8037e-06
10	Lab	18775	18873	-0.12161	1.7943	5.116	0.097284	98	-1.0088	0.029751	0.051156	0.00088515	377	47	0.0852667	1.73944e-06
10	Lab	19022	19087	-0.24588	1.6603	3.6418	0.092593	65	-1.1871	0.029301	0.048332	0.00085856	149	48	0.0606967	1.23821e-06
10	Lab	19242	19280	-0.049827	2.3152	0.88751	0.042147	38	-1.4202	0.012638	0.021582	0.00015971	155	49	0.0147918	3.01753e-07
10	Lab	19487	19571	0.26534	1.5914	6.4659	0.16898	84	-1.0757	0.057982	0.074452	0.0033619	207	50	0.107765	2.19841e-06
10	Lab	19803	19815	0.29081	7.1673	0.083847	0.023454	12	-1.9208	0.0082306	0.0035488	6.7743e-05	232	51	0.00139745	2.8508e-08
10	Lab	20001	20087	0.14449	1.6311	4.7735	0.091541	86	-1.0655	0.02973	0.045025	0.0008839	186	52	0.0795583	1.62299e-06
10	Lab	20426	20486	-0.11104	1.6845	2.9925	0.097939	60	-1.2218	0.032981	0.047658	0.0010877	339	53	0.049875	1.01745e-06
10	Lab	20507	20571	-0.32196	2.5729	1.6059	0.044786	64	-1.1938	0.013575	0.022549	0.00018429	21	54	0.026765	5.46006e-07
10	Lab	20897	20972	-0.074405	1.6272	4.5126	0.096454	75	-1.1249	0.032121	0.04384	0.0010318	326	55	0.07521	1.53428e-06
10	Lab	21285	21393	0.35741	2.6022	5.0936	0.1143	108	-0.96658	0.027454	0.045891	0.00075373	313	56	0.0848933	1.73182e-06
10	Lab	21738	21839	0.12007	2.4138	4.7174	0.092027	101	-0.99568	0.023744	0.042001	0.00056378	345	57	0.0786233	1.60392e-06
10	Lab	22255	22362	0.38231	2.0615	5.8225	0.13107	107	-0.97062	0.034283	0.050422	0.0011753	416	58	0.0970417	1.97965e-06
10	Lab	22832	22918	0.19584	1.717	6.2334	0.14799	86	-1.0655	0.042331	0.068769	0.0017919	470	59	0.10389	2.11936e-06
10	Lab	22931	22934	-0.0040675	-2.6071	0.055157	0.0238	3	-2.5229	0.014712	0.0097201	0.00021644	13	60	0.000919283	1.87534e-08
10	Lab	23285	23353	-0.067862	1.653	4.3148	0.11019	68	-1.1675	0.034573	0.05574	0.0011953	351	61	0.0719133	1.46703e-06
10	Lab	23365	23417	-0.25363	2.8853	1.6284	0.055794	52	-1.284	0.013964	0.028333	0.000195	12	62	0.02714	5.53656e-07
10	Lab	23586	23588	1.7262	NaN	0.025064	0.022847	2	-2.699	0.014033	0.0066491	0.00019693	169	63	0.000417733	8.52176e-09
10	Lab	23844	23895	-0.21646	1.8147	3.2664	0.10443	51	-1.2924	0.030687	0.049312	0.0009417	256	64	0.05444	1.11058e-06
10	Lab	23898	23958	-0.22892	1.7788	2.0963	0.054963	60	-1.2218	0.016277	0.027257	0.00026493	3	65	0.0349383	7.12742e-07
10	Lab	24081	24137	0.098017	2.0702	2.0759	0.077276	56	-1.2518	0.021447	0.035959	0.00045996	123	66	0.0345983	7.05806e-07
10	Lab	24603	24671	-0.085214	1.7751	4.6717	0.12484	68	-1.1675	0.036631	0.06113	0.0013418	466	67	0.0778617	1.58838e-06
10	Lab	25014	25124	0.76475	2.215	4.6182	0.1181	110	-0.95861	0.036214	0.04073	0.0013114	343	68	0.07697	1.57019e-06
10	Lab	25654	25718	0.04551	1.6618	3.7335	0.11586	64	-1.1938	0.038065	0.057352	0.0014489	530	69	0.062225	1.26939e-06
10	Lab	25718	25737	0.42094	1.3778	0.21005	0.025924	19	-1.7212	0.0092332	0.01047	8.5252e-05	0	70	0.00350083	7.1417e-08
10	Lab	25737	25761	-0.49252	1.988	0.40236	0.031075	24	-1.6198	0.0088133	0.015807	7.7674e-05	0	71	0.006706	1.36802e-07
10	Lab	26202	26280	-0.14008	1.6755	6.0844	0.136	78	-1.1079	0.04346	0.067131	0.0018887	441	72	0.101407	2.0687e-06
10	Lab	26800	26912	0.58219	2.0894	6.383	0.11575	112	-0.95078	0.035763	0.049094	0.001279	520	73	0.106383	2.17022e-06
10	Lab	27475	27595	0.68977	2.0824	6.8993	0.15131	120	-0.92082	0.046194	0.056323	0.0021339	563	74	0.114988	2.34576e-06
10	Lab	27599	27606	0.57128	5.9244	0.1448	0.027008	7	-2.1549	0.011428	0.004464	0.0001306	4	75	0.00241333	4.9232e-08
10	Lab	28277	28390	0.83214	2.2933	5.4207	0.12497	113	-0.94692	0.035505	0.046472	0.0012606	671	76	0.090345	1.84304e-06
10	Lab	29041	29155	0.44163	1.9612	7.1921	0.14865	114	-0.9431	0.041235	0.059673	0.0017003	651	77	0.119868	2.44531e-06
10	Lab	29217	29254	-0.49355	3.2648	0.64245	0.037587	37	-1.4318	0.0084985	0.016523	7.2225e-05	62	78	0.0107075	2.18433e-07
10	Lab	29254	29297	-0.39863	3.5249	0.7592	0.0395	43	-1.3665	0.0087465	0.017026	7.6501e-05	0	79	0.0126533	2.58128e-07
10	Lab	29380	29411	-0.10114	1.3071	0.4446	0.026412	31	-1.5086	0.0093227	0.012822	8.6913e-05	83	80	0.00741	1.51164e-07
10	Lab	29873	29952	0.23048	1.5482	4.897	0.11631	79	-1.1024	0.041072	0.049246	0.0016869	462	81	0.0816167	1.66498e-06
10	Lab	30598	30689	0.1082	1.7625	3.7887	0.081395	91	-1.041	0.0254	0.039713	0.00064517	646	82	0.063145	1.28816e-06
10	Lab	30813	30858	0.13446	2.59	0.74669	0.042586	45	-1.3468	0.01097	0.015579	0.00012035	124	83	0.0124448	2.53875e-07
10	Lab	30956	31016	-0.24464	2.2665	2.7313	0.060519	60	-1.2218	0.01768	0.026106	0.0003126	98	84	0.0455217	9.28642e-07
10	Lab	31116	31195	-0.15038	3.3461	2.5156	0.054708	79	-1.1024	0.012245	0.025967	0.00014993	100	85	0.0419267	8.55304e-07
10	Lab	31274	31280	1.8003	7.2935	0.045194	0.023735	6	-2.2218	0.0093362	0.0041648	8.7165e-05	79	86	0.000753233	1.5366e-08
10	Lab	32581	32666	0.099288	1.9773	3.4108	0.077542	85	-1.0706	0.020681	0.035307	0.00042769	1301	87	0.0568467	1.15967e-06
10	Lab	33190	33196	0.22932	3.4973	0.1239	0.025555	6	-2.2218	0.013422	0.0030501	0.00018014	524	88	0.002065	4.2126e-08
10	Lab	33372	33404	0.43122	2.6171	0.30523	0.025603	32	-1.4949	0.0095176	0.0079614	9.0584e-05	176	89	0.00508717	1.03778e-07
10	Lab	33404	33434	1.9245	12.7039	0.34749	0.022933	30	-1.5229	0.0046475	0.0039224	2.1599e-05	0	90	0.0057915	1.18147e-07
10	Lab	34111	34123	-0.61799	6.0961	0.080081	0.024246	12	-1.9208	0.010205	0.0053487	0.00010414	677	91	0.00133468	2.72275e-08
10	Lab	34150	34184	1.2223	7.8598	0.69494	0.027955	34	-1.4685	0.0073456	0.0058929	5.3958e-05	27	92	0.0115823	2.3628e-07
10	Lab	34649	34712	-0.36682	2.808	1.7274	0.027056	63	-1.2007	0.010005	0.012378	0.00010009	465	93	0.02879	5.87316e-07
10	Lab	35480	35514	-0.55217	3.688	0.78738	0.045024	34	-1.4685	0.010407	0.019002	0.0001083	768	94	0.013123	2.67709e-07
10	Lab	35660	35695	-0.28698	2.6017	0.69192	0.043264	35	-1.4559	0.010689	0.017306	0.00011426	146	95	0.011532	2.35253e-07
10	Lab	36566	36630	0.23351	1.4611	1.3876	0.044426	64	-1.1938	0.015398	0.019515	0.0002371	871	96	0.0231267	4.71784e-07
10	Lab	37219	37263	-0.40149	2.9292	0.87658	0.02918	44	-1.3565	0.010482	0.01301	0.00010987	589	97	0.0146097	2.98037e-07
10	Lab	37611	37674	-0.5322	2.8696	2.0307	0.040011	63	-1.2007	0.01072	0.016869	0.00011492	348	98	0.033845	6.90438e-07
10	Lab	38047	38084	-0.10292	2.7437	1.0344	0.031563	37	-1.4318	0.01098	0.013233	0.00012056	373	99	0.01724	3.51696e-07
10	Lab	38205	38215	0.82602	3.545	0.09094	0.024161	10	-2	0.009214	0.0065255	8.4897e-05	121	100	0.00151567	3.09196e-08
10	Lab	38216	38263	-0.3491	2.2766	1.6826	0.062563	47	-1.3279	0.017926	0.034667	0.00032135	1	101	0.0280433	5.72084e-07
10	Lab	38505	38533	0.36277	1.4401	0.29594	0.026432	28	-1.5528	0.0090818	0.0099304	8.2478e-05	242	102	0.00493233	1.0062e-07
10	Lab	39310	39382	-0.19303	1.8256	3.2082	0.082516	72	-1.1427	0.025666	0.043571	0.00065876	777	103	0.05347	1.09079e-06
10	Lab	39779	39849	0.046157	1.7528	3.279	0.084232	70	-1.1549	0.026979	0.039486	0.00072789	397	104	0.05465	1.11486e-06
10	Lab	40196	40265	-0.16731	1.6567	4.0244	0.11962	69	-1.1612	0.035597	0.056484	0.0012672	347	105	0.0670733	1.3683e-06
10	Lab	40295	40303	0.88753	2.0159	0.076724	0.022638	8	-2.0969	0.0093954	0.0080625	8.8273e-05	30	106	0.00127873	2.60862e-08
10	Lab	40758	40863	0.084788	2.2279	4.4053	0.093211	105	-0.97881	0.024261	0.041531	0.00058861	455	107	0.0734217	1.4978e-06
10	Lab	41263	41355	0.33775	2.6807	3.5957	0.082868	92	-1.0362	0.019727	0.035862	0.00038916	400	108	0.0599283	1.22254e-06
10	Lab	41738	41819	-0.081673	1.4881	4.2789	0.097713	81	-1.0915	0.034357	0.052122	0.0011804	383	109	0.071315	1.45483e-06
10	Lab	42224	42329	0.50761	1.8055	4.5347	0.10766	105	-0.97881	0.035214	0.042482	0.00124	405	110	0.0755783	1.5418e-06
10	Lab	42780	42890	0.46626	1.8198	5.4041	0.11584	110	-0.95861	0.037091	0.046422	0.0013757	451	111	0.0900683	1.83739e-06
10	Lab	43342	43449	0.36897	2.1402	4.6594	0.098396	107	-0.97062	0.025932	0.039794	0.00067248	452	112	0.0776567	1.5842e-06
10	Lab	43914	44016	0.25654	2.1759	4.9974	0.0986	102	-0.9914	0.026656	0.04195	0.00071057	465	113	0.08329	1.69912e-06
10	Lab	44463	44543	0.14223	1.6236	5.2142	0.13469	80	-1.0969	0.041857	0.063994	0.001752	447	114	0.0869033	1.77283e-06
10	Lab	44735	44740	1.7496	6.02	0.039929	0.02251	5	-2.301	0.0087667	0.0059889	7.6856e-05	192	115	0.000665483	1.35759e-08
10	Lab	45046	45146	0.53226	1.9473	6.1643	0.13104	100	-1	0.039326	0.051837	0.0015466	306	116	0.102738	2.09586e-06
10	Lab	45574	45642	-0.28157	1.8844	4.3232	0.10831	68	-1.1675	0.031787	0.060281	0.0010104	428	117	0.0720533	1.46989e-06
10	Lab	46096	46175	-0.17449	1.7068	5.4298	0.12931	79	-1.1024	0.040046	0.067659	0.0016037	454	118	0.0904967	1.84613e-06
10	Lab	46651	46753	0.29324	1.7583	5.7135	0.10747	102	-0.9914	0.03352	0.044182	0.0011236	476	119	0.095225	1.94259e-06
10	Lab	47323	47418	0.22651	1.6325	6.1519	0.14376	95	-1.0223	0.044802	0.059918	0.0020072	570	120	0.102532	2.09165e-06
10	Lab	47968	48079	-0.12477	1.915	8.3727	0.11945	111	-0.95468	0.035843	0.059785	0.0012848	550	121	0.139545	2.84672e-06
10	Lab	48677	48781	0.65502	1.9323	6.0372	0.13395	104	-0.98297	0.042076	0.055641	0.0017704	598	122	0.10062	2.05265e-06
10	Lab	49374	49474	0.50509	1.7489	6.9886	0.15177	100	-1	0.051083	0.065054	0.0026095	593	123	0.116477	2.37612e-06
10	Lab	50037	50123	0.24961	1.5474	5.5372	0.14676	86	-1.0655	0.045467	0.062712	0.0020672	563	124	0.0922867	1.88265e-06
10	Lab	50558	50573	2.3924	10.8446	0.10573	0.025959	15	-1.8239	0.0065999	0.0045108	4.3559e-05	435	125	0.00176217	3.59482e-08
10	Lab	50716	50796	-0.108	1.7077	6.6415	0.15369	80	-1.0969	0.04802	0.080313	0.002306	143	126	0.110692	2.25811e-06
10	Lab	51460	51532	0.041813	1.6205	5.1808	0.14587	72	-1.1427	0.046418	0.070084	0.0021546	664	127	0.0863467	1.76147e-06
10	Lab	51532	51579	-0.41385	2.1108	1.4341	0.057894	47	-1.3279	0.016665	0.029416	0.00027772	0	128	0.0239017	4.87594e-07
10	Lab	52033	52127	-0.19272	1.811	5.6443	0.10264	94	-1.0269	0.028909	0.050367	0.00083572	454	129	0.0940717	1.91906e-06
10	Lab	52858	52954	0.018853	1.8094	6.9788	0.13874	96	-1.0177	0.042655	0.070443	0.0018195	731	130	0.116313	2.37279e-06
10	Lab	52954	52969	0.70186	8.5682	0.24831	0.022857	15	-1.8239	0.0067869	0.0037481	4.6062e-05	0	131	0.0041385	8.44254e-08
10	Lab	53325	53332	1.53	4.9174	0.047661	0.022402	7	-2.1549	0.0083139	0.0052348	6.9121e-05	356	132	0.00079435	1.62047e-08
10	Lab	53640	53729	0.15076	1.6092	6.6405	0.14076	89	-1.0506	0.043312	0.061531	0.0018759	308	133	0.110675	2.25777e-06
10	Lab	54589	54677	-0.067514	1.841	8.0457	0.15708	88	-1.0555	0.045721	0.08083	0.0020904	860	134	0.134095	2.73554e-06
10	Lab	55618	55675	-0.14752	1.7412	2.428	0.082354	57	-1.2441	0.026645	0.04071	0.00070993	941	135	0.0404667	8.2552e-07
10	Lab	56317	56390	0.35732	4.9075	1.5594	0.041541	73	-1.1367	0.0082193	0.02087	6.7557e-05	642	136	0.02599	5.30196e-07
10	Lab	56667	56669	1.7042	NaN	0.030605	0.025268	2	-2.699	0.016557	0.0061847	0.00027412	277	137	0.000510083	1.04057e-08
10	Lab	57201	57256	-0.72733	2.319	1.4823	0.042188	55	-1.2596	0.011487	0.025256	0.00013194	532	138	0.024705	5.03982e-07
10	Lab	57634	57675	0.31715	3.5415	0.89981	0.025945	41	-1.3872	0.0085195	0.0082768	7.2583e-05	378	139	0.0149968	3.05935e-07
10	Lab	57687	57702	1.1475	9.0736	0.25063	0.025273	15	-1.8239	0.0073674	0.0035576	5.4278e-05	12	140	0.00417717	8.52142e-08
10	Lab	57976	58034	-0.54239	2.4942	1.5233	0.044683	58	-1.2366	0.01457	0.025027	0.00021228	274	141	0.0253883	5.17922e-07
10	Lab	58035	58040	0.45242	5.1652	0.028674	0.023247	5	-2.301	0.01248	0.0025335	0.00015574	1	142	0.0004779	9.74916e-09
10	Lab	58398	58421	-0.24148	1.984	0.27025	0.025479	23	-1.6383	0.01079	0.010684	0.00011643	358	143	0.00450417	9.1885e-08
10	Lab	58423	58428	0.10103	0.15606	0.067628	0.023102	5	-2.301	0.011219	0.010583	0.00012588	2	144	0.00112713	2.29935e-08
10	Lab	58428	58457	-0.35322	4.888	0.60061	0.037408	29	-1.5376	0.0083079	0.019154	6.9022e-05	0	145	0.0100102	2.04207e-07
10	Lab	58457	58464	-0.64925	0.90701	0.11667	0.022984	7	-2.1549	0.011084	0.013348	0.00012285	0	146	0.0019445	3.96678e-08
10	Lab	58467	58479	1.3946	3.634	0.08853	0.02441	12	-1.9208	0.0084837	0.0059336	7.1972e-05	3	147	0.0014755	3.01002e-08
10	Lab	58486	58497	2.7164	11.3609	0.065341	0.022705	11	-1.9586	0.0064777	0.0034717	4.1961e-05	7	148	0.00108902	2.22159e-08
10	Lab	59098	59102	2.1697	7.7645	0.027247	0.022557	4	-2.3979	0.010213	0.0043963	0.00010431	601	149	0.000454117	9.26398e-09
10	Lab	59130	59137	-0.5293	2.714	0.090351	0.022852	7	-2.1549	0.0084242	0.010839	7.0968e-05	28	150	0.00150585	3.07193e-08
10	Lab	59137	59183	-0.36046	1.8162	0.97562	0.033325	46	-1.3372	0.010087	0.018947	0.00010175	0	151	0.0162603	3.31711e-07
10	Lab	59490	59495	-0.3286	4.7016	0.12442	0.023197	5	-2.301	0.013739	0.0031386	0.00018876	307	152	0.00207367	4.23028e-08
10	Lab	59753	59797	-0.87523	3.7055	1.5737	0.035805	44	-1.3565	0.010917	0.016105	0.00011917	258	153	0.0262283	5.35058e-07
10	Lab	60131	60173	-0.34807	2.5126	1.1369	0.04007	42	-1.3768	0.012033	0.023794	0.0001448	334	154	0.0189483	3.86546e-07
10	Lab	60754	60761	2.3051	9.0454	0.043778	0.02405	7	-2.1549	0.0079748	0.0052216	6.3598e-05	581	155	0.000729633	1.48845e-08
10	Lab	60897	60963	-0.044782	3.226	1.5806	0.04295	66	-1.1805	0.010011	0.023339	0.00010021	136	156	0.0263433	5.37404e-07
10	Lab	61351	61421	-0.092855	2.334	2.7806	0.05806	70	-1.1549	0.016142	0.023436	0.00026058	388	157	0.0463433	9.45404e-07
10	Lab	61922	61959	0.14283	2.9331	0.98492	0.029732	37	-1.4318	0.010673	0.0091155	0.0001139	501	158	0.0164153	3.34873e-07
10	Lab	62733	62818	-0.075355	2.6296	1.8598	0.028584	85	-1.0706	0.0090947	0.013128	8.2714e-05	774	159	0.0309967	6.32332e-07
10	Lab	62890	62893	0.16924	3.8042	0.022252	0.022908	3	-2.5229	0.016323	0.0026888	0.00026645	72	160	0.000370867	7.56568e-09
10	Lab	63703	63761	-0.020041	2.6986	1.2735	0.044126	58	-1.2366	0.011358	0.020959	0.000129	810	161	0.021225	4.3299e-07
10	Lab	63763	63770	0.13207	1.4373	0.10292	0.026796	7	-2.1549	0.011287	0.010299	0.0001274	2	162	0.00171533	3.49928e-08
10	Lab	64102	64120	0.52025	6.4044	0.1351	0.027218	18	-1.7447	0.0088257	0.0061264	7.7892e-05	332	163	0.00225167	4.5934e-08
10	Lab	64804	64863	0.0041177	3.4796	1.6054	0.049605	59	-1.2291	0.01145	0.02427	0.00013111	684	164	0.0267567	5.45836e-07
10	Lab	65404	65426	0.2618	4.1931	0.26662	0.023266	22	-1.6576	0.0084602	0.0076784	7.1576e-05	541	165	0.00444367	9.06508e-08
10	Lab	65426	65440	1.1896	4.6778	0.12981	0.026497	14	-1.8539	0.0079135	0.0079624	6.2624e-05	0	166	0.0021635	4.41354e-08
10	Lab	66025	66072	0.13141	1.665	0.53832	0.024364	47	-1.3279	0.0087852	0.010749	7.7179e-05	585	167	0.008972	1.83029e-07
10	Lab	66669	66688	-0.14121	5.2858	0.23853	0.029736	19	-1.7212	0.0087659	0.009681	7.6841e-05	597	168	0.0039755	8.11002e-08
10	Lab	66688	66721	0.050735	5.2767	0.83475	0.028173	33	-1.4815	0.0081701	0.0090165	6.6751e-05	0	169	0.0139125	2.83815e-07
10	Lab	67797	67856	0.024684	1.7741	2.3621	0.078993	59	-1.2291	0.025526	0.039091	0.00065157	1076	170	0.0393683	8.03114e-07
10	Lab	68276	68332	-0.50515	2.6729	2.4482	0.061162	56	-1.2518	0.017103	0.029943	0.00029251	420	171	0.0408033	8.32388e-07
10	Lab	69174	69242	0.10546	4.0228	1.4072	0.03767	68	-1.1675	0.0083403	0.015292	6.9561e-05	842	172	0.0234533	4.78448e-07
10	Lab	69630	69694	-0.16265	1.5319	3.4589	0.097633	64	-1.1938	0.032651	0.051346	0.0010661	388	173	0.0576483	1.17603e-06
10	Lab	69854	69893	-0.86745	2.8684	1.1514	0.046384	39	-1.4089	0.014724	0.028589	0.00021679	160	174	0.01919	3.91476e-07
10	Lab	70535	70549	1.7575	6.2308	0.11606	0.028139	14	-1.8539	0.0078649	0.0064664	6.1856e-05	642	175	0.00193433	3.94604e-08
10	Lab	70549	70571	-0.81974	2.214	0.34808	0.025083	22	-1.6576	0.0084786	0.014995	7.1887e-05	0	176	0.00580133	1.18347e-07
10	Lab	70571	70576	0.25625	0.7498	0.06638	0.025023	5	-2.301	0.011021	0.010992	0.00012146	0	177	0.00110633	2.25692e-08
10	Lab	70576	70593	-0.37421	1.2501	0.29936	0.022802	17	-1.7696	0.010096	0.01223	0.00010194	0	178	0.00498933	1.01782e-07
10	Lab	70597	70604	0.71251	1.362	0.06744	0.024629	7	-2.1549	0.010983	0.0078317	0.00012064	4	179	0.001124	2.29296e-08
10	Lab	70621	70625	2.0295	7.3121	0.025798	0.022627	4	-2.3979	0.010514	0.0041659	0.00011055	17	180	0.000429967	8.77132e-09
10	Lab	71284	71332	-0.12686	2.659	0.88481	0.041585	48	-1.3188	0.010554	0.017706	0.00011139	659	181	0.0147468	3.00835e-07
10	Lab	71674	71753	-0.026885	1.6249	5.1903	0.12471	79	-1.1024	0.040604	0.059327	0.0016487	342	182	0.086505	1.7647e-06
10	Lab	71799	71830	-0.60176	2.2864	0.7837	0.026975	31	-1.5086	0.010716	0.01391	0.00011484	46	183	0.0130617	2.66458e-07
10	Lab	71868	71914	-0.024738	2.4706	1.1369	0.041321	46	-1.3372	0.011008	0.014064	0.00012117	38	184	0.0189483	3.86546e-07
10	Lab	71931	71937	1.405	5.601	0.054314	0.022592	6	-2.2218	0.008111	0.0065051	6.5789e-05	17	185	0.000905233	1.84668e-08
9	Lab	169	263	-0.36137	2.8936	4.0275	0.049906	94	-1.0269	0.013477	0.021734	0.00018162	169	1	0.067125	1.36935e-06
9	Lab	394	438	0.046245	3.0153	1.3221	0.051291	44	-1.3565	0.012598	0.022979	0.0001587	131	2	0.022035	4.49514e-07
9	Lab	951	998	-0.63859	3.4449	1.374	0.044431	47	-1.3279	0.011272	0.020333	0.00012705	513	3	0.0229	4.6716e-07
9	Lab	1449	1515	0.2205	5.402	1.1916	0.034475	66	-1.1805	0.0077685	0.016808	6.035e-05	451	4	0.01986	4.05144e-07
9	Lab	1597	1651	-0.20018	3.396	0.95075	0.028717	54	-1.2676	0.007095	0.015183	5.0339e-05	82	5	0.0158458	3.23255e-07
9	Lab	1700	1808	0.0054482	2.1874	3.7598	0.075448	108	-0.96658	0.018582	0.034432	0.00034529	49	6	0.0626633	1.27833e-06
9	Lab	1988	2042	0.17759	2.0325	1.5061	0.038329	54	-1.2676	0.011793	0.018845	0.00013908	180	7	0.0251017	5.12074e-07
9	Lab	2042	2066	-0.11855	1.8996	0.35508	0.031119	24	-1.6198	0.010639	0.01285	0.00011318	0	8	0.005918	1.20727e-07
9	Lab	2267	2316	0.36805	2.4178	1.0705	0.046117	49	-1.3098	0.013623	0.016669	0.00018558	201	9	0.0178417	3.6397e-07
9	Lab	2316	2367	-0.51347	3.0853	1.4416	0.045839	51	-1.2924	0.010763	0.020161	0.00011585	0	10	0.0240267	4.90144e-07
9	Lab	2367	2369	1.6434	NaN	0.031271	0.030331	2	-2.699	0.020733	0.0065277	0.00042984	0	11	0.000521183	1.06321e-08
9	Lab	2559	2609	-0.029894	1.9077	1.6086	0.057316	50	-1.301	0.016064	0.030638	0.00025806	190	12	0.02681	5.46924e-07
9	Lab	2901	2926	0.36348	7.5617	0.37764	0.034818	25	-1.6021	0.0068725	0.013089	4.7231e-05	292	13	0.006294	1.28398e-07
9	Lab	3000	3058	0.10513	2.4139	1.4744	0.035518	58	-1.2366	0.0098017	0.018652	9.6072e-05	74	14	0.0245733	5.01296e-07
9	Lab	3174	3247	-0.33904	2.1206	2.6051	0.054708	73	-1.1367	0.015724	0.032593	0.00024724	116	15	0.0434183	8.85734e-07
9	Lab	3299	3337	0.01049	2.8267	1.0165	0.036782	38	-1.4202	0.01098	0.017645	0.00012055	52	16	0.0169417	3.4561e-07
9	Lab	3430	3514	0.27629	2.7294	2.5482	0.067284	84	-1.0757	0.015037	0.029713	0.00022611	93	17	0.04247	8.66388e-07
9	Lab	3639	3701	-0.32699	2.1264	2.3587	0.065675	62	-1.2076	0.018324	0.032525	0.00033575	125	18	0.0393117	8.01958e-07
9	Lab	3782	3836	-0.37706	2.3449	2.2154	0.068422	54	-1.2676	0.017699	0.034854	0.00031326	81	19	0.0369233	7.53236e-07
9	Lab	3969	4019	-0.036191	1.7682	1.6567	0.054216	50	-1.301	0.017451	0.028168	0.00030454	133	20	0.0276117	5.63278e-07
9	Lab	4061	4112	-0.14429	3.0177	1.3752	0.039102	51	-1.2924	0.011452	0.018395	0.00013115	42	21	0.02292	4.67568e-07
9	Lab	4172	4248	-0.67489	2.337	5.212	0.093613	76	-1.1192	0.027809	0.060268	0.00077332	60	22	0.0868667	1.77208e-06
9	Lab	4552	4684	0.40249	2.1519	6.0999	0.10742	132	-0.87943	0.025946	0.045579	0.00067321	304	23	0.101665	2.07397e-06
9	Lab	5008	5048	-0.08758	5.6192	0.87168	0.035471	40	-1.3979	0.0071949	0.017221	5.1766e-05	324	24	0.014528	2.96371e-07
9	Lab	5169	5214	-0.79811	3.2439	1.5031	0.050272	45	-1.3468	0.012845	0.028155	0.00016498	121	25	0.0250517	5.11054e-07
9	Lab	5345	5404	0.042917	1.8289	1.8588	0.057523	59	-1.2291	0.017704	0.029823	0.00031342	131	26	0.03098	6.31992e-07
9	Lab	5533	5583	-0.33262	2.6306	1.6368	0.056874	50	-1.301	0.014812	0.030979	0.0002194	129	27	0.02728	5.56512e-07
9	Lab	5688	5711	-1.545	7.3664	0.41969	0.029276	23	-1.6383	0.0066475	0.015546	4.419e-05	105	28	0.00699483	1.42695e-07
9	Lab	5711	5717	-0.29159	2.2933	0.10155	0.028334	6	-2.2218	0.011097	0.012517	0.00012315	0	29	0.0016925	3.4527e-08
9	Lab	5847	6001	0.13986	2.7457	7.9169	0.088933	154	-0.81248	0.021067	0.048289	0.00044382	130	30	0.131948	2.69175e-06
9	Lab	6118	6157	-0.075257	1.651	0.67916	0.032623	39	-1.4089	0.010864	0.016805	0.00011802	117	31	0.0113193	2.30914e-07
9	Lab	6215	6257	0.084217	2.9021	0.85	0.035847	42	-1.3768	0.0093544	0.019246	8.7504e-05	58	32	0.0141667	2.89e-07
9	Lab	6357	6434	-0.38569	3.3117	2.2821	0.055204	77	-1.1135	0.010572	0.026744	0.00011176	100	33	0.038035	7.75914e-07
9	Lab	6524	6583	-0.13305	3.6749	1.1288	0.040883	59	-1.2291	0.010929	0.017522	0.00011945	90	34	0.0188133	3.83792e-07
9	Lab	7004	7053	-0.21114	3.8074	1.1688	0.044233	49	-1.3098	0.0099327	0.023201	9.8658e-05	421	35	0.01948	3.97392e-07
9	Lab	7053	7100	0.5557	2.9704	0.83258	0.030901	47	-1.3279	0.0079397	0.013698	6.304e-05	0	36	0.0138763	2.83077e-07
9	Lab	7232	7293	-0.047102	2.1593	2.2037	0.055325	61	-1.2147	0.015043	0.026348	0.0002263	132	37	0.0367283	7.49258e-07
9	Lab	7294	7353	0.71373	3.3992	0.63817	0.027425	59	-1.2291	0.0075765	0.0092958	5.7403e-05	1	38	0.0106362	2.16978e-07
9	Lab	7376	7415	0.059521	4.6944	0.99335	0.040873	39	-1.4089	0.0098092	0.017554	9.622e-05	23	39	0.0165558	3.37739e-07
9	Lab	7500	7581	-0.40853	1.946	4.789	0.089688	81	-1.0915	0.026712	0.051557	0.00071355	85	40	0.0798167	1.62826e-06
9	Lab	7687	7754	-0.47607	3.5257	2.0517	0.06073	67	-1.1739	0.011315	0.028518	0.00012803	106	41	0.034195	6.97578e-07
9	Lab	7875	7960	0.28115	1.9251	4.5815	0.11294	85	-1.0706	0.030978	0.049975	0.00095966	121	42	0.0763583	1.55771e-06
9	Lab	8113	8175	-0.080958	2.5847	1.4368	0.047716	62	-1.2076	0.012511	0.020951	0.00015653	153	43	0.0239467	4.88512e-07
9	Lab	8175	8213	-0.13634	2.2647	0.92594	0.040847	38	-1.4202	0.011597	0.021386	0.0001345	0	44	0.0154323	3.1482e-07
9	Lab	8439	8513	-0.19581	2.2035	4.1792	0.094463	74	-1.1308	0.027038	0.050405	0.00073106	226	45	0.0696533	1.42093e-06
9	Lab	8514	8595	0.14531	1.9438	3.2617	0.080719	81	-1.0915	0.022631	0.037508	0.00051217	1	46	0.0543617	1.10898e-06
9	Lab	9052	9095	-0.46744	3.5182	1.1661	0.04739	43	-1.3665	0.011688	0.019038	0.00013661	457	47	0.019435	3.96474e-07
9	Lab	9169	9217	0.073457	2.5044	1.465	0.051807	48	-1.3188	0.014289	0.024681	0.00020416	74	48	0.0244167	4.981e-07
9	Lab	9219	9247	-0.73405	2.7094	0.76552	0.034431	28	-1.5528	0.011793	0.019945	0.00013907	2	49	0.0127587	2.60277e-07
9	Lab	9324	9395	-0.45713	4.4445	1.6133	0.03593	71	-1.1487	0.007511	0.018004	5.6414e-05	77	50	0.0268883	5.48522e-07
9	Lab	9732	9782	-0.29385	1.7845	2.0853	0.064497	50	-1.301	0.020538	0.036346	0.00042179	337	51	0.034755	7.09002e-07
9	Lab	9883	9938	-0.38983	3.0396	1.5364	0.049966	55	-1.2596	0.010766	0.023964	0.0001159	101	52	0.0256067	5.22376e-07
9	Lab	10145	10205	-0.061787	1.7313	2.5655	0.073387	60	-1.2218	0.021996	0.03939	0.00048381	207	53	0.0427583	8.7227e-07
9	Lab	10419	10472	-0.44178	2.8832	1.4724	0.036238	53	-1.2757	0.01006	0.021179	0.00010121	214	54	0.02454	5.00616e-07
9	Lab	10545	10618	-0.35537	2.6952	1.9816	0.053796	73	-1.1367	0.012274	0.026519	0.00015066	73	55	0.0330267	6.73744e-07
9	Lab	10844	10915	-1.0106	3.4329	2.0482	0.039608	71	-1.1487	0.010387	0.026484	0.0001079	226	56	0.0341367	6.96388e-07
9	Lab	11027	11078	-0.29253	2.743	1.3305	0.053559	51	-1.2924	0.01208	0.023602	0.00014592	112	57	0.022175	4.5237e-07
9	Lab	11228	11283	-0.21258	1.8594	2.5879	0.087524	55	-1.2596	0.023913	0.043347	0.00057184	150	58	0.0431317	8.79886e-07
9	Lab	11399	11469	-0.19168	2.1061	2.3641	0.063807	70	-1.1549	0.016227	0.032626	0.00026332	116	59	0.0394017	8.03794e-07
9	Lab	11612	11683	0.1193	2.5471	1.7541	0.053779	71	-1.1487	0.013617	0.02279	0.00018543	143	60	0.029235	5.96394e-07
9	Lab	11842	11905	-0.048082	3.14	2.0343	0.056025	63	-1.2007	0.012569	0.026532	0.00015798	159	61	0.033905	6.91662e-07
9	Lab	11982	12023	0.30318	3.0649	0.99917	0.054534	41	-1.3872	0.012284	0.020595	0.00015089	77	62	0.0166528	3.39718e-07
9	Lab	12108	12162	-0.37561	2.3548	2.0367	0.056004	54	-1.2676	0.016071	0.031634	0.00025826	85	63	0.033945	6.92478e-07
9	Lab	12334	12417	-0.0015432	2.0838	3.5496	0.086234	83	-1.0809	0.021814	0.040053	0.00047585	172	64	0.05916	1.20686e-06
9	Lab	12551	12615	-0.2581	3.2543	2.0086	0.05692	64	-1.1938	0.013172	0.030705	0.00017349	134	65	0.0334767	6.82924e-07
9	Lab	12795	12870	-0.014273	2.1809	3.0515	0.071978	75	-1.1249	0.018897	0.035897	0.00035708	180	66	0.0508583	1.03751e-06
9	Lab	13009	13075	-0.24447	3.9032	2.2665	0.056047	66	-1.1805	0.011689	0.028909	0.00013663	139	67	0.037775	7.7061e-07
9	Lab	13258	13320	-0.18251	2.2039	2.1317	0.073667	62	-1.2076	0.019017	0.033596	0.00036165	183	68	0.0355283	7.24778e-07
9	Lab	13736	13810	0.019538	1.7282	6.4069	0.15026	74	-1.1308	0.046874	0.081716	0.0021972	416	69	0.106782	2.17835e-06
9	Lab	14204	14271	-0.16251	1.6664	5.205	0.14345	67	-1.1739	0.042996	0.075617	0.0018487	394	70	0.08675	1.7697e-06
9	Lab	14642	14718	0.2346	1.6388	5.5029	0.14868	76	-1.1192	0.046097	0.068978	0.0021249	371	71	0.091715	1.87099e-06
9	Lab	14910	15000	0.43037	1.9494	3.6233	0.089865	90	-1.0458	0.02455	0.039305	0.00060268	192	72	0.0603883	1.23192e-06
9	Lab	15208	15278	-0.0048016	1.9174	3.1797	0.088573	70	-1.1549	0.02343	0.041084	0.00054895	208	73	0.052995	1.0811e-06
9	Lab	15579	15647	-0.20363	1.9874	3.275	0.087617	68	-1.1675	0.023132	0.044887	0.0005351	301	74	0.0545833	1.1135e-06
9	Lab	15905	15968	-0.25609	2.1131	3.3418	0.086086	63	-1.2007	0.024595	0.047499	0.00060493	258	75	0.0556967	1.13621e-06
9	Lab	16157	16229	-0.026699	2.2001	2.89	0.091451	72	-1.1427	0.023555	0.038834	0.00055485	189	76	0.0481667	9.826e-07
9	Lab	16476	16535	-0.30333	2.063	3.3141	0.090893	59	-1.2291	0.024746	0.05003	0.00061237	247	77	0.055235	1.12679e-06
9	Lab	16808	16877	-0.21632	2.4361	2.9942	0.077112	69	-1.1612	0.020619	0.042714	0.00042515	273	78	0.0499033	1.01803e-06
9	Lab	17153	17243	0.34425	1.6501	4.9616	0.10675	90	-1.0458	0.032885	0.042931	0.0010814	276	79	0.0826933	1.68694e-06
9	Lab	17480	17542	-0.30868	1.9161	3.1099	0.078051	62	-1.2076	0.023423	0.046038	0.00054864	237	80	0.0518317	1.05737e-06
9	Lab	17811	17910	0.37488	1.8453	3.5235	0.074351	99	-1.0044	0.020314	0.030431	0.00041266	269	81	0.058725	1.19799e-06
9	Lab	18210	18286	0.072295	1.6962	3.4209	0.075441	76	-1.1192	0.023094	0.040715	0.00053335	300	82	0.057015	1.16311e-06
9	Lab	18546	18622	0.16091	2.8446	3.3357	0.075945	76	-1.1192	0.018431	0.036199	0.00033972	260	83	0.055595	1.13414e-06
9	Lab	18822	18871	-0.29573	2.273	2.3891	0.076002	49	-1.3098	0.0213	0.04488	0.00045368	200	84	0.0398183	8.12294e-07
9	Lab	19056	19122	0.10674	1.9838	2.6506	0.072117	66	-1.1805	0.020144	0.037584	0.00040576	185	85	0.0441767	9.01204e-07
9	Lab	19418	19494	-0.042819	1.9151	3.5568	0.085837	76	-1.1192	0.022791	0.042098	0.00051945	296	86	0.05928	1.20931e-06
9	Lab	19776	19859	-0.24009	2.2212	3.5669	0.073703	83	-1.0809	0.019254	0.039727	0.0003707	282	87	0.0594483	1.21275e-06
9	Lab	20079	20147	0.0070477	1.8003	3.1219	0.084061	68	-1.1675	0.022747	0.03848	0.00051741	220	88	0.0520317	1.06145e-06
9	Lab	20374	20452	0.010127	2.3028	3.3174	0.072656	78	-1.1079	0.019185	0.03925	0.00036806	227	89	0.05529	1.12792e-06
9	Lab	20681	20742	-0.23186	2.0079	2.9317	0.090614	61	-1.2147	0.023498	0.046931	0.00055217	229	90	0.0488617	9.96778e-07
9	Lab	20987	21041	-0.53067	2.8758	2.0575	0.05658	54	-1.2676	0.014914	0.034244	0.00022243	245	91	0.0342917	6.9955e-07
9	Lab	21312	21376	-0.080648	1.9019	3.344	0.092621	64	-1.1938	0.026823	0.050269	0.0007195	271	92	0.0557333	1.13696e-06
9	Lab	21632	21699	-0.18931	2.046	3.2003	0.091466	67	-1.1739	0.022442	0.045708	0.00050363	256	93	0.0533383	1.0881e-06
9	Lab	21913	21982	-0.11789	1.9724	2.6423	0.075088	69	-1.1612	0.019871	0.037341	0.00039487	214	94	0.0440383	8.98382e-07
9	Lab	22248	22319	0.020607	1.7985	3.5628	0.094643	71	-1.1487	0.02752	0.047918	0.00075735	266	95	0.05938	1.21135e-06
9	Lab	22596	22678	0.12526	2.2912	3.0372	0.073751	82	-1.0862	0.020181	0.035154	0.00040728	277	96	0.05062	1.03265e-06
9	Lab	22895	22966	0.11115	1.9565	3.0421	0.09129	71	-1.1487	0.024536	0.041247	0.00060204	217	97	0.0507017	1.03431e-06
9	Lab	23218	23285	-0.070872	1.8236	2.9587	0.082443	67	-1.1739	0.021812	0.041943	0.00047577	252	98	0.0493117	1.00596e-06
9	Lab	23467	23560	0.13896	2.4114	2.953	0.054807	93	-1.0315	0.014176	0.027911	0.00020095	182	99	0.0492167	1.00402e-06
9	Lab	23787	23878	0.47834	2.348	3.345	0.074632	91	-1.041	0.019275	0.032201	0.00037153	227	100	0.05575	1.1373e-06
9	Lab	24172	24225	-0.19503	1.7957	2.5763	0.076169	53	-1.2757	0.023233	0.042626	0.00053979	294	101	0.0429383	8.75942e-07
9	Lab	24241	24265	-0.33775	5.439	0.39254	0.034246	24	-1.6198	0.007244	0.015457	5.2476e-05	16	102	0.00654233	1.33464e-07
9	Lab	24414	24494	0.23098	2.4543	2.5403	0.058563	80	-1.0969	0.014412	0.028055	0.00020769	149	103	0.0423383	8.63702e-07
9	Lab	24753	24835	0.35501	1.7484	3.6856	0.095032	82	-1.0862	0.029817	0.042379	0.00088908	259	104	0.0614267	1.2531e-06
9	Lab	25113	25174	-0.22591	2.1025	3.1911	0.084751	61	-1.2147	0.022399	0.044131	0.00050174	278	105	0.053185	1.08497e-06
9	Lab	25391	25472	-0.11874	1.9553	4.3788	0.091815	81	-1.0915	0.025857	0.046289	0.0006686	217	106	0.07298	1.48879e-06
9	Lab	25743	25826	-0.042374	1.864	3.9798	0.086456	83	-1.0809	0.023342	0.039947	0.00054484	271	107	0.06633	1.35313e-06
9	Lab	26092	26168	-0.076835	2.4245	3.3296	0.082373	76	-1.1192	0.021742	0.036804	0.00047274	266	108	0.0554933	1.13206e-06
9	Lab	26332	26422	0.25187	2.0881	3.2391	0.071477	90	-1.0458	0.019598	0.03517	0.00038407	164	109	0.053985	1.10129e-06
9	Lab	26675	26763	0.30317	2.2758	2.9322	0.060224	88	-1.0555	0.017549	0.025456	0.00030795	253	110	0.04887	9.96948e-07
9	Lab	26985	27057	-0.11607	2.1641	3.162	0.074585	72	-1.1427	0.019037	0.036325	0.00036241	222	111	0.0527	1.07508e-06
9	Lab	27371	27432	-0.23274	2.3912	1.6619	0.053466	61	-1.2147	0.012993	0.025022	0.00016881	314	112	0.0276983	5.65046e-07
9	Lab	27806	27871	-0.063863	1.6003	2.9501	0.082652	65	-1.1871	0.024695	0.043732	0.00060986	374	113	0.0491683	1.00303e-06
9	Lab	28191	28258	-0.17542	1.9484	2.4803	0.061823	67	-1.1739	0.017791	0.032422	0.00031652	320	114	0.0413383	8.43302e-07
9	Lab	28633	28699	-0.093938	2.0304	3.3914	0.087429	66	-1.1805	0.024952	0.047655	0.00062261	375	115	0.0565233	1.15308e-06
9	Lab	29070	29162	0.52223	2.046	3.8961	0.078078	92	-1.0362	0.023944	0.032594	0.00057332	371	116	0.064935	1.32467e-06
9	Lab	29557	29631	0.037351	2.1443	3.0576	0.073437	74	-1.1308	0.019315	0.036471	0.00037308	395	117	0.05096	1.03958e-06
9	Lab	30064	30128	-0.31324	1.8961	3.3845	0.09097	64	-1.1938	0.025308	0.049731	0.00064049	433	118	0.0564083	1.15073e-06
9	Lab	30477	30569	0.083351	1.8561	4.6775	0.08767	92	-1.0362	0.025494	0.044233	0.00064996	349	119	0.0779583	1.59035e-06
9	Lab	30894	30984	0.25555	2.1261	4.4005	0.094846	90	-1.0458	0.024432	0.04168	0.00059693	325	120	0.0733417	1.49617e-06
9	Lab	31376	31465	0.15028	1.8532	4.4691	0.098138	89	-1.0506	0.027049	0.047577	0.00073163	392	121	0.074485	1.51949e-06
9	Lab	31819	31901	-0.20191	2.0962	4.4199	0.091402	82	-1.0862	0.025311	0.051759	0.00064066	354	122	0.073665	1.50277e-06
9	Lab	32260	32339	-0.15809	1.7186	4.9054	0.1104	79	-1.1024	0.03435	0.059225	0.0011799	359	123	0.0817567	1.66784e-06
9	Lab	32585	32673	-0.34013	2.1295	6.6235	0.10457	88	-1.0555	0.032012	0.058208	0.0010248	246	124	0.110392	2.25199e-06
9	Lab	32990	33076	-0.085656	1.8364	4.3416	0.089973	86	-1.0655	0.025723	0.04987	0.00066169	317	125	0.07236	1.47614e-06
9	Lab	33370	33442	-0.13202	1.8581	3.4808	0.0929	72	-1.1427	0.025132	0.047253	0.00063162	294	126	0.0580133	1.18347e-06
9	Lab	33787	33876	-0.037727	1.7947	5.9495	0.12648	89	-1.0506	0.033626	0.063447	0.0011307	345	127	0.0991583	2.02283e-06
9	Lab	34200	34268	-0.14186	1.712	4.5691	0.11112	68	-1.1675	0.034171	0.062726	0.0011677	324	128	0.0761517	1.55349e-06
9	Lab	34526	34626	0.51832	1.9805	5.8043	0.13095	100	-1	0.036008	0.049211	0.0012965	258	129	0.0967383	1.97346e-06
9	Lab	34626	34654	-0.11989	4.1175	0.57029	0.035626	28	-1.5528	0.0095189	0.014623	9.061e-05	0	130	0.00950483	1.93899e-07
9	Lab	34971	35051	-0.063097	1.7251	5.9843	0.12957	80	-1.0969	0.039269	0.071871	0.001542	317	131	0.0997383	2.03466e-06
9	Lab	35434	35529	0.12736	1.6571	6.4391	0.12854	95	-1.0223	0.040295	0.064193	0.0016237	383	132	0.107318	2.18929e-06
9	Lab	35844	35921	-0.082027	1.9357	5.3962	0.12409	77	-1.1135	0.033826	0.063177	0.0011442	315	133	0.0899367	1.83471e-06
9	Lab	36219	36304	0.018822	1.9497	6.2823	0.1147	85	-1.0706	0.034499	0.056136	0.0011902	298	134	0.104705	2.13598e-06
9	Lab	36656	36745	0.028271	1.8662	5.2828	0.11936	89	-1.0506	0.035458	0.056269	0.0012573	352	135	0.0880467	1.79615e-06
9	Lab	37108	37186	0.097855	1.7516	5.3944	0.1339	78	-1.1079	0.039172	0.067406	0.0015344	363	136	0.0899067	1.8341e-06
9	Lab	37515	37590	-0.11854	1.7232	4.916	0.11279	75	-1.1249	0.034752	0.062868	0.0012077	329	137	0.0819333	1.67144e-06
9	Lab	37944	38029	-0.023417	1.7194	5.5684	0.11437	85	-1.0706	0.034622	0.059052	0.0011987	354	138	0.0928067	1.89326e-06
9	Lab	38339	38425	-0.10833	1.9041	5.6996	0.12798	86	-1.0655	0.033788	0.06493	0.0011416	310	139	0.0949933	1.93786e-06
9	Lab	38739	38827	0.086793	1.7392	5.9188	0.13216	88	-1.0555	0.041694	0.065565	0.0017384	314	140	0.0986467	2.01239e-06
9	Lab	39209	39291	-0.091558	1.7371	5.4714	0.11608	82	-1.0862	0.03278	0.063832	0.0010745	382	141	0.09119	1.86028e-06
9	Lab	39642	39726	-0.022709	1.8895	5.8808	0.12976	84	-1.0757	0.036038	0.066002	0.0012987	351	142	0.0980133	1.99947e-06
9	Lab	40045	40131	-0.049974	1.8147	5.0023	0.11345	86	-1.0655	0.02957	0.056356	0.00087437	319	143	0.0833717	1.70078e-06
9	Lab	40464	40544	-0.13841	1.8817	5.4276	0.11127	80	-1.0969	0.032797	0.063162	0.0010756	333	144	0.09046	1.84538e-06
9	Lab	40902	41000	0.24092	2.0529	6.2466	0.12878	98	-1.0088	0.032957	0.059779	0.0010862	358	145	0.10411	2.12384e-06
9	Lab	41320	41412	-0.12738	1.6892	4.9974	0.11356	92	-1.0362	0.034335	0.052624	0.0011789	320	146	0.08329	1.69912e-06
9	Lab	41753	41856	0.31008	1.8097	7.5939	0.12821	103	-0.98716	0.037406	0.053279	0.0013992	341	147	0.126565	2.58193e-06
9	Lab	42201	42293	0.33938	1.7334	5.3177	0.11097	92	-1.0362	0.03481	0.052969	0.0012118	345	148	0.0886283	1.80802e-06
9	Lab	42566	42644	-0.11122	1.8244	4.2354	0.09532	78	-1.1079	0.028482	0.052195	0.0008112	273	149	0.07059	1.44004e-06
9	Lab	43049	43143	0.1859	1.735	5.6756	0.11088	94	-1.0269	0.034702	0.056791	0.0012042	405	150	0.0945933	1.9297e-06
9	Lab	43508	43593	0.15089	1.6913	4.928	0.1139	85	-1.0706	0.034181	0.05712	0.0011683	365	151	0.0821333	1.67552e-06
9	Lab	43915	43992	-0.26999	2.1582	4.7352	0.10871	77	-1.1135	0.028505	0.057251	0.00081256	322	152	0.07892	1.60997e-06
9	Lab	44283	44376	0.38524	1.9266	4.6109	0.091967	93	-1.0315	0.026778	0.043179	0.00071706	291	153	0.0768483	1.56771e-06
9	Lab	44699	44787	-0.0017355	1.8212	4.7122	0.094066	88	-1.0555	0.028129	0.050597	0.00079124	323	154	0.0785367	1.60215e-06
9	Lab	45056	45151	0.010363	1.7444	4.4619	0.090762	95	-1.0223	0.025578	0.043131	0.00065425	269	155	0.074365	1.51705e-06
9	Lab	45481	45569	0.053537	1.8586	6.0248	0.13166	88	-1.0555	0.037423	0.066244	0.0014005	330	156	0.100413	2.04843e-06
9	Lab	45928	46008	0.0073049	1.5006	4.617	0.11544	80	-1.0969	0.03403	0.05591	0.001158	359	157	0.07695	1.56978e-06
9	Lab	46311	46382	-0.11201	1.7075	3.6236	0.097016	71	-1.1487	0.028075	0.04852	0.00078818	303	158	0.0603933	1.23202e-06
9	Lab	46716	46812	0.22622	1.8352	5.0872	0.10926	96	-1.0177	0.030418	0.048325	0.00092524	334	159	0.0847867	1.72965e-06
9	Lab	47143	47250	0.29655	1.756	6.18	0.10757	107	-0.97062	0.032763	0.051166	0.0010734	331	160	0.103	2.1012e-06
9	Lab	47596	47696	0.40014	1.78	5.3905	0.11293	100	-1	0.035553	0.049957	0.001264	346	161	0.0898417	1.83277e-06
9	Lab	47959	48045	0.036613	1.9801	3.9639	0.090775	86	-1.0655	0.025346	0.043408	0.00064243	263	162	0.066065	1.34773e-06
9	Lab	48437	48520	0.10182	1.7991	4.7693	0.10943	83	-1.0809	0.030179	0.05384	0.00091077	392	163	0.0794883	1.62156e-06
9	Lab	48890	49003	0.45335	2.0828	5.8986	0.098617	113	-0.94692	0.02766	0.04573	0.00076505	370	164	0.09831	2.00552e-06
9	Lab	49325	49418	0.31051	1.6729	4.8612	0.11302	93	-1.0315	0.03458	0.051499	0.0011958	322	165	0.08102	1.65281e-06
9	Lab	49735	49809	-0.050257	2.0284	4.0173	0.10101	74	-1.1308	0.027656	0.051708	0.00076484	317	166	0.066955	1.36588e-06
9	Lab	50088	50196	0.43297	1.8562	4.4032	0.078016	108	-0.96658	0.023704	0.03404	0.0005619	279	167	0.0733867	1.49709e-06
9	Lab	50511	50591	-0.32398	2.0381	4.1866	0.095031	80	-1.0969	0.025627	0.050177	0.00065677	315	168	0.0697767	1.42344e-06
9	Lab	50940	51014	-0.052308	1.9336	4.3086	0.11359	74	-1.1308	0.030967	0.057228	0.00095893	349	169	0.07181	1.46492e-06
9	Lab	51313	51411	0.47951	1.9758	4.3394	0.096754	98	-1.0088	0.026601	0.039957	0.00070762	299	170	0.0723233	1.4754e-06
9	Lab	51783	51870	0.069777	1.7889	3.6587	0.080375	87	-1.0605	0.022499	0.041259	0.00050621	372	171	0.0609783	1.24396e-06
9	Lab	52148	52218	0.022693	2.2922	2.7936	0.078251	70	-1.1549	0.019935	0.038411	0.00039738	278	172	0.04656	9.49824e-07
[truncated: 605 more rows]
